# Supplementary material for: Muscle mitochondrial remodeling by intermittent glucocorticoid drugs requires an intact circadian clock and muscle PGC1α
Source: Sci Adv. 2022 Feb 18;8(7):eabm1189. doi: 10.1126/sciadv.abm1189 (PMC8856622; doi:10.1126/sciadv.abm1189)
Supplement: Supplementary file 2 — Table S1 [file sciadv.abm1189_table_s1.zip]

Archive with 1 entries (1 files):
- sciadv.abm1189_table_s1.csv
