# Supplementary material for: Muscle mitochondrial remodeling by intermittent glucocorticoid drugs requires an intact circadian clock and muscle PGC1α
Source: Sci Adv. 2022 Feb 18;8(7):eabm1189. doi: 10.1126/sciadv.abm1189 (PMC8856622; doi:10.1126/sciadv.abm1189)
Supplement: Supplementary file 2 — Table S1 [file sciadv.abm1189_table_s1.zip › sciadv.abm1189_table_s1.csv]

	BMAL-WT muscles	BMAL-KO muscles	BMAL-WT muscles	BMAL-WT muscles
	RNApolII_TSS_foldchange_pred_vs_veh	RNApolII_TSS_foldchange_pred_vs_veh	max_BMAL_peak_signal_gain_<10kb_from_TSS(fc_pred_vs_veh)	max_GR_peak_signal_gain_<10kb_from_TSS(fc_pred_vs_veh)
0610031O16Rik	1.719951338	1.094755245	0	9.763888889
0610040B10Rik	1.205205769	1.108755318	2.207792208	0
1010001N08Rik	1.285250811	0.696295093	1.711538462	0
1110002J07Rik	1.601519337	0.84795928	2.53307393	0
1110028F11Rik	2.334774067	0.911977716	0	12.05405405
1110038F14Rik	1.24834706	1.15805561	1.953125	6.815789474
1190028D05Rik	1.222987288	0.888512241	0	0
1500009C09Rik	2.186921653	0.598719537	0	0
1500026H17Rik	1.576593218	0.961186606	0	0
1600002D24Rik	1.943238095	1.110965373	5.078125	4.319444444
1600002K03Rik	1.307638728	1.197082889	2.397590361	0
1600010M07Rik	1.546617066	0.795633717	0	0
1600027J07Rik	1.398119122	0.659777424	10.47674419	0
1700001C19Rik	1.944219523	1.002069169	0	10.22222222
1700001D01Rik	1.57302799	0.878372529	2.229946524	2.768976898
1700001K19Rik	2.454507513	0.885036215	0	2.743396226
1700001O22Rik	1.286888308	1.190493535	0	1.825991189
1700003E24Rik	2.115569823	0.479458239	0	0
1700003I22Rik	1.249276411	0.59724389	7.571428571	0
1700003M07Rik	1.637313127	0.596262741	0	10.5
1700006F04Rik	2.86557377	0.763901761	3.18452381	7.590909091
1700006H21Rik	2.123728814	0.789140749	5.769230769	1.612716763
1700007P06Rik	1.634490239	0.941960567	0	0
1700009C05Rik	2.596385542	1.057395143	0	0
1700010D01Rik	1.457142857	0.551199262	0	0
1700010I02Rik	2.599156118	0.671672355	3.174887892	15.97222222
1700011L22Rik	1.551215917	0.777122106	4.257142857	10.51351351
1700012B09Rik	1.778347407	0.95186722	0	0
1700012P22Rik	1.553819444	0.705395299	0	0
1700013G24Rik	2.395029991	1.158491496	0	0
1700016K19Rik	2.002803977	1.066063765	1.717073171	1.531561462
1700016L21Rik	1.262398557	0.790360925	1.790035587	13.775
1700017B05Rik	1.645074827	1.029030953	0	5.902777778
1700017G19Rik	1.297223391	1.007968866	5.194285714	7.509090909
1700017N19Rik	1.374454829	1.037067377	3.525714286	6.101851852
1700019C18Rik	1.488421053	0.986819966	2.780104712	9.065789474
1700019D03Rik	1.405405405	1.014792145	0	7.181818182
1700019E08Rik	1.214877885	0.970703823	5.736842105	0
1700020L24Rik	1.269682222	1.174653051	0	2.501901141
1700020M21Rik	1.991021672	0.977392219	1.543942993	5.6875
1700021F02Rik	2.834776815	0.929117586	0	0
1700022A22Rik	1.501811594	1.105279219	5.7109375	14.44444444
1700024F13Rik	1.592769441	0.881987578	0	0
1700024G13Rik	3.133726647	1.026441425	0	0
1700025F22Rik	2.064004376	0.956399077	0	3.945945946
1700025K24Rik	1.610129564	0.983546618	1.196428571	0
1700025M24Rik	1.287759369	1.192932862	0	0
1700026D11Rik	1.838424081	0.919939194	0	3.312820513
1700027A15Rik	1.382254697	0.715508772	4.433673469	0
1700028B04Rik	1.938856016	0.717883418	0	0
1700028I16Rik	1.467561983	0.614225326	0	0
1700028M03Rik	1.784810127	0.916523024	0	4.198675497
1700028P14Rik	1.96432212	0.833757422	5.889570552	0
1700029F12Rik	1.556670849	0.934985176	2.572254335	4.10989011
1700029H14Rik	1.883173735	1.039072848	2.050387597	1.529296875
1700029I15Rik	1.228200817	1.171757701	0	0
1700029N11Rik	1.30007446	0.858734239	3.193832599	2.353612167
1700030A11Rik	1.742268041	0.714892947	0	5.075630252
1700030F04Rik	1.408552075	1.013339071	1.329015544	5.944444444
1700030J22Rik	1.210562414	0.961796247	0	2.647577093
1700031A10Rik	1.550210004	0.975751995	0	0
1700031M16Rik	2.081564246	0.719688744	0	1.106969206
1700034H15Rik	1.502156266	1.186444302	0	0
1700034I23Rik	1.28149553	0.854158297	0	1.161490683
1700034J05Rik	1.376784215	0.928190199	1.960486322	1.023560209
1700034K08Rik	2.539483395	0.960889255	3.794326241	20.78947368
1700039E22Rik	1.775322284	0.973433913	0	7.166666667
1700041C23Rik	1.422978994	0.845360825	0	9.194444444
1700047E10Rik	1.612322275	0.479060665	0	2.410596026
1700047L14Rik	7.620320856	0.791050436	0	6.092105263
1700049E15Rik	1.241560598	0.886201094	2.916334661	2.802222222
1700051A21Rik	1.805367232	0.717139175	1.985765125	0
1700057G04Rik	1.818569904	1.018880315	0	0
1700057H15Rik	1.976764969	0.632586558	4.6	0
1700060C16Rik	1.729801325	0.936726659	3.15625	3.925925926
1700061F12Rik	1.318588349	1.154534462	4.742647059	0
1700061G19Rik	2.03777336	0.47030275	0	1.148717949
1700061J23Rik	1.530944625	0.736263736	3.41025641	6.192307692
1700063A18Rik	1.722682446	0.908745247	3.851190476	16.52631579
1700063H04Rik	1.233899505	0.646425614	0	0
1700064M15Rik	1.25554939	1.183489729	4.205128205	3.32735426
1700065I16Rik	1.74564235	0.806873185	0	0
1700065J11Rik	1.43255814	1.059245103	0	4.185185185
1700065L07Rik	1.633363886	0.975670445	6.814285714	15.05555556
1700066B17Rik	2.413275385	0.776896285	0	2.275058275
1700066M21Rik	2.099939553	0.833810888	1.115463918	0
1700067G17Rik	1.505025126	1.196517954	2.94	0
1700067P10Rik	1.645732689	1.074012612	0	0
1700069P05Rik	1.9056	1.156235294	0	2.42408377
1700072I22Rik	1.893101305	1.093117409	1.785942492	0
1700073E17Rik	1.494857143	0.968835305	1.466	0
1700084D21Rik	1.645409143	1.061577128	1.897763578	0
1700084M14Rik	1.457286432	0.519763744	0	0
1700085C21Rik	1.547158026	0.811814644	6.014285714	5.151785714
1700086L19Rik	1.534744157	1.173240291	1.411111111	3.613756614
1700092C10Rik	1.571917808	0.651394874	0	0
1700094M24Rik	2.253652058	0.880042689	2.894308943	3.209424084
1700095J03Rik	1.297955975	1.125700696	0	0
1700100L14Rik	1.305906453	0.814492754	0	2.434554974
1700104L18Rik	1.277822908	0.63846912	3.206422018	9.388888889
1700109G14Rik	2.167012018	0.832737219	5.175675676	1.095282146
1700110I01Rik	1.299065421	0.592261905	0	0
1700110I07Rik	1.722908093	0.464155529	4.2	0
1700112H15Rik	2.075056433	1.006547785	1.733788396	19.02777778
1700113B09Rik	1.374471262	0.948022959	7.192307692	0.582261341
1700119H24Rik	1.225005542	0.915482696	0	5.526785714
1700120G07Rik	1.24614792	0.741839763	4.307692308	0
1700121N20Rik	1.284582133	0.628549792	4.72	4.547826087
1700122H20Rik	1.207940588	1.04899416	0	0
1700123L14Rik	1.226575342	0.784569733	4.007142857	6.527777778
1700123O21Rik	1.368245744	1.15625	2.782608696	4.440251572
1700125H20Rik	2.871794872	1.090226846	0	4.317567568
1700128A07Rik	1.590786819	0.848466746	5.051282051	0
1700129C05Rik	2.180753138	0.731858407	4.207142857	7.594594595
1810006J02Rik	1.322769162	0.918038468	1.119782214	7.125
1810008I18Rik	1.372089099	0.729716755	0.709618875	0
1810009J06Rik	1.498138496	0.905631659	0	2.880733945
1810012K16Rik	1.227927026	0.942072956	0	1.185929648
1810020O05Rik	1.305853828	1.023492063	0	0.790836653
1810030O07Rik	1.26012991	0.884976913	0	0
1810046K07Rik	1.256020529	0.736795146	2.908571429	4.087837838
1810053B23Rik	1.630144033	0.836457074	0	5.944444444
1810064F22Rik	2.485026424	0.836870831	0	0
1810065E05Rik	1.225454545	0.805555556	0	0
2010106C02Rik	2.092825849	0.619234544	0	0
2010300C02Rik	1.340653728	0.67310789	3.532520325	0
2010310C07Rik	1.442424242	0.826151285	0	0.604255319
2010315B03Rik	1.383511702	1.112006788	0	1.561330561
2210010C04Rik	1.490456432	0.622804848	1.544622426	3.383333333
2210016F16Rik	1.538134888	1.061174551	0	0
2210414B05Rik	1.367719107	0.590929204	0	4.428571429
2300002M23Rik	1.791746032	0.831707317	1.605459057	0
2300009A05Rik	1.298980575	0.892664577	2.086419753	15.16666667
2310003N18Rik	1.641016334	0.89390142	2.156	0
2310005E17Rik	1.576081672	1.066315789	1.598639456	0
2310008N11Rik	1.248197549	0.933827518	4.057142857	11.94444444
2310016D03Rik	1.771197495	1.187982968	2.230088496	18.97222222
2310022B05Rik	1.500802568	1.113021619	0	2.003984064
2310030A07Rik	1.270776004	0.938049209	3.022304833	0
2310043M15Rik	1.479220012	0.991555903	0	0
2310043O21Rik	1.407392197	0.862915099	0	0
2310050C09Rik	1.519915254	0.805519054	0.950959488	16.88888889
2310061N02Rik	1.452997275	0.75919598	0	0
2310069G16Rik	1.267448353	0.954507396	0	7.138888889
2410004I01Rik	1.207590569	0.682760094	0	2.4765625
2410017I17Rik	1.267976424	1.181588903	0	0
2410021H03Rik	2.025749261	0.596258584	1.573593074	0
2500002B13Rik	1.523374249	0.790702016	0	5.072727273
2610020C07Rik	1.425337919	0.960720673	1.78313253	0
2610035D17Rik	1.342526449	1.067218201	5.841584158	7.459459459
2610042L04Rik	2.574285714	1.164102564	0	0
2610203C22Rik	1.321936943	1.016347355	1.811145511	3.873134328
2610318M16Rik	1.452563122	0.809125964	0	0
2610528A11Rik	1.339319217	0.648380355	0	0
2700070H01Rik	2.450075643	0.758594347	0	12.61111111
2700081O15Rik	1.220109507	0.910817942	0	0
2700089I24Rik	1.267548321	1.000702494	4.425742574	0
2810032G03Rik	1.678491859	1.164873365	5.074468085	6.648148148
2810049E08Rik	3.643656716	0.890549552	1.96	4.868020305
2810405F15Rik	1.29498672	0.618735938	3.565656566	8.587837838
2810433D01Rik	1.437100894	0.99028907	3.057142857	1.139622642
2810459M11Rik	1.20041657	0.927127051	0	0
2900079G21Rik	1.317004899	0.68036592	3.202702703	0
2900092C05Rik	2.522317933	0.673664825	0	1.680297398
3100003L05Rik	1.602028872	0.914652343	5.325842697	16.47222222
3110070M22Rik	1.219621458	1.11328053	0	0
3200001D21Rik	2.026694915	0.93220339	0	3.768211921
3632454L22Rik	2.13040182	0.839722526	0	1.121478873
3830408C21Rik	1.25334182	1.11641955	3.855263158	4.254545455
4632415L05Rik	1.29398374	0.935454379	10.70212766	2.756578947
4732471J01Rik	1.619826679	0.951575711	0	0
4833422C13Rik	2.107721046	1.171979434	0	0
4833422M21Rik	1.356591212	0.835884774	0	1.911111111
4833423E24Rik	1.421232877	0.763469509	1.152173913	0
4833428L15Rik	1.485412475	0.7109375	2.832713755	3.991189427
4921504A21Rik	1.590113452	1.011184119	2.368600683	1.41745283
4921508D12Rik	1.779489904	0.784101749	1.602067183	2.963917526
4921509C19Rik	1.520895522	0.862834377	0	0
4921509O07Rik	1.279061372	0.674358974	1.972560976	6.780701754
4921511C10Rik	1.255237779	1.128472222	0	2.132211538
4921511M17Rik	1.318518519	0.178137652	0	0
4921513H07Rik	2.07421875	0.890577508	0	0
4921513I03Rik	1.504048583	0.776075136	2.712	3.407862408
4921534H16Rik	1.477503628	0.841658812	0	9.975
4922502D21Rik	1.291380625	1.044122383	0	0
4930402F11Rik	1.262068966	0.866644606	2.927631579	5.116071429
4930405A10Rik	1.577059519	0.961271814	5.705128205	0
4930405D11Rik	1.264401294	1.054774458	4.326923077	8.026315789
4930415L06Rik	1.263316963	0.538577532	0	0
4930415O20Rik	1.305909776	1.155605862	0	2.06
4930423M02Rik	1.802822423	0.959029169	3.896551724	0
4930425K10Rik	1.284302964	1.152557926	0	0.679794521
4930426D05Rik	1.223367698	0.688895505	12.06060606	7.373913043
4930426L09Rik	1.483783008	0.92397726	6.108910891	0.924840764
4930429D17Rik	1.28719073	0.713695969	1.684	0.97755102
4930430A15Rik	1.51433506	0.535672515	3.193181818	3.237142857
4930430F08Rik	1.210350991	1.039148165	0	4.287037037
4930430J02Rik	2.45	0.962311558	2.718592965	1.627388535
4930433I11Rik	1.359638554	0.431343598	2.286324786	0
4930440I19Rik	2.050976801	0.874212736	2.770833333	2.016483516
4930442J19Rik	1.968668407	1.135990621	0	0
4930442L01Rik	1.470902296	1.105941303	0	0
4930444M15Rik	1.406790318	0.89095032	0	13.91666667
4930447A16Rik	1.503990878	1.174634794	1.976470588	1.290229885
4930447C04Rik	1.225352113	0.826399155	3.771929825	3.781512605
4930447F24Rik	1.265625	0.916245082	0	4.125
4930447J18Rik	1.744270542	0.820784908	4.028571429	6.690909091
4930447M23Rik	1.595850941	0.612666145	0	0
4930448C13Rik	2.107526882	0.842123406	4.485148515	14.75
4930448I18Rik	1.233624454	1.061538462	0	11.80555556
4930448K20Rik	1.371392723	0.95515567	5.178571429	1.384030418
4930449E01Rik	1.824907063	0.793585379	1.584070796	10.19444444
4930449E18Rik	1.215497738	0.992041801	1.119496855	0.917874396
4930452A19Rik	2.404558405	0.953944563	3.546448087	0
4930452B06Rik	2.250598563	0.722287321	1.737226277	1.045238095
4930452N14Rik	1.207938181	0.998105463	1.295384615	7.125
4930455B14Rik	2.108670958	0.712107209	3.891428571	7.611111111
4930455H04Rik	1.352951699	0.755544298	0	3.973856209
4930461G14Rik	1.951441578	0.814891417	34.26086957	0.73564753
4930467D21Rik	3.478527607	1.190566038	0	1.835497835
4930470O06Rik	2.696132597	0.638247639	5.851485149	0
4930471C04Rik	1.599429503	1.141182467	0	0
4930471G24Rik	1.824020737	0.842252994	0	0
4930474H20Rik	1.466639871	1.161321672	19.60869565	0
4930474N05Rik	1.636563877	0.501090116	2.574358974	15.11111111
4930474N09Rik	1.228754093	1.09910847	2.156146179	5.180645161
4930477N07Rik	2.65438714	1.03997195	1.543956044	3.051948052
4930480G23Rik	1.556943949	0.833259028	2.005970149	0
4930480K15Rik	1.427016129	1.013829133	1.721014493	8.342105263
4930483O08Rik	1.688318631	0.956057007	6.95505618	2.043478261
4930486F22Rik	2.873111782	0.663243475	2.461111111	17.16666667
4930488L21Rik	1.279475983	0.939858156	2.638743455	2.625550661
4930500F04Rik	1.27499292	0.794177584	2.532520325	0
4930500L23Rik	1.295498084	0.832020259	0	0
4930503B20Rik	1.462244363	0.591692235	0	1.365248227
4930503E14Rik	1.750692521	0.343958135	0	3.868055556
4930503H13Rik	1.212832551	0.559946595	0	0
4930503O07Rik	1.378801566	0.963927856	4.068376068	19.97222222
4930505K13Rik	1.548568507	0.696266667	0	3.394444444
4930507D05Rik	1.449371543	1.110045117	4.351351351	0
4930511E03Rik	1.233015678	0.721835883	2.135135135	23.36111111
4930511M06Rik	1.227848101	1.080228137	4.307692308	0
4930512J16Rik	1.285595337	0.94359092	0	0
4930515L03Rik	1.824977619	0.976480836	3.423076923	0
4930518J21Rik	1.276965772	0.979410225	3.65625	1.838951311
4930523C07Rik	1.563083805	1.049847406	3.616666667	0
4930524C18Rik	1.888171312	1.071957672	4.013513514	19.36842105
4930524O05Rik	1.431769264	1.105363985	0	0
4930524O08Rik	1.308379301	0.66424613	0	3.591194969
4930526H09Rik	1.284034311	0.935040036	0	0
4930527F14Rik	1.468186638	0.84214123	1.574647887	2.899371069
4930528G23Rik	1.640308937	0.9274904	4.147435897	3.623036649
4930528H21Rik	1.334074309	0.941380163	2.236	12.18055556
4930529L06Rik	1.205945559	1.161760942	3.150485437	2.346534653
4930529N20Rik	2.578125	0.804794521	0	0
4930532I03Rik	1.746031746	0.961084906	5.734042553	0
4930534H03Rik	1.582017544	0.802698651	0	0
4930540M03Rik	1.363875205	0.633395522	1.33258427	5.884615385
4930542C21Rik	1.254870648	1.01230478	2.088319088	0
4930543E12Rik	1.89347079	1.085482262	2.584	3.509677419
4930545E07Rik	3.408040201	0.938556068	5.730769231	13.77777778
4930546C10Rik	1.508151492	1.140333466	0	20.61111111
4930547E08Rik	1.482767233	0.767275186	3	12.25
4930548G14Rik	2.357565967	0.904026027	7.24137931	0
4930548J01Rik	1.207481163	0.967797338	2.538461538	4.477272727
4930552P12Rik	1.499174009	0.906912638	3.03125	3.330357143
4930554H23Rik	1.330848624	0.734016139	0	0
4930555B12Rik	1.474747475	0.518109693	0	0
4930556C24Rik	1.565397171	0.822416758	0	3.428571429
4930556J02Rik	1.837475474	0.943963231	2.479069767	0.66726297
4930556N09Rik	1.590271691	1.018694277	2.323170732	6.658227848
4930557F10Rik	1.426803395	0.760034159	0	0
4930558J18Rik	2.167468116	0.869541435	0	1.928301887
4930559C10Rik	1.467938931	1.032442748	6.385714286	17.08333333
4930562C15Rik	1.55520604	0.904770884	0.967741935	0
4930562F07Rik	2.1276958	0.860548436	0	2.184782609
4930563J15Rik	1.672034353	0.818046972	0	0
4930563M21Rik	1.762160229	0.876218324	0	0
4930564C03Rik	1.409844299	0.743841416	2.634482759	17.75
4930564D02Rik	1.690652819	0.726148774	4.616541353	4.080717489
4930565N06Rik	1.496387477	1.050888811	0	0
4930567H12Rik	1.496611446	0.947966769	3.723300971	2.827225131
4930567J20Rik	1.241306192	0.553411306	1.959798995	10.18055556
4930568D16Rik	1.433936022	0.886629385	2.06614786	3.072727273
4930571K23Rik	1.312227074	1.094816688	2.006734007	1.929906542
4930572K03Rik	2.051383399	0.642589438	0	2.757847534
4930572O03Rik	3.047619048	1.159722222	1.215031315	1.241509434
4930578E11Rik	2.218642906	0.801626591	7.5	4.27826087
4930579D09Rik	2.318907779	0.794663877	0	0
4930579J19Rik	2.583552385	1.199641256	0.576379974	7.808219178
4930584F24Rik	1.221691678	0.842595674	2.580555556	2.342465753
4930586N03Rik	1.293792655	0.751894471	0	0
4930590L20Rik	1.973292244	0.836035078	13.05555556	0
4930591E09Rik	1.599567768	0.906996056	4.264285714	9.714285714
4930593C16Rik	1.947658402	1.180924762	3.97972973	4.9375
4930595D18Rik	1.268524813	0.74285166	0	2.568281938
4930596D02Rik	1.664133739	0.792020929	2.050228311	6.736111111
4930597G03Rik	2.327604167	0.863395225	1.703910615	0
4931408C20Rik	1.370882473	0.894999538	5.495049505	15.11111111
4931428F04Rik	1.47166774	0.780020745	0	0.58
4931429P17Rik	1.565848214	0.691967404	0	3.547244094
4931430N09Rik	1.768812589	0.908036785	3.348684211	2.281407035
4931431C16Rik	1.659027247	0.997336293	0	0.789550073
4932414N04Rik	1.730527334	0.903471857	2.246696035	3.336898396
4932415M13Rik	1.211176636	0.828377016	0	0
4932441J04Rik	2.060716898	1.02858793	17.12903226	24.19444444
4933400B14Rik	1.652364273	0.903573305	1.294117647	0
4933400F21Rik	1.286197037	0.995945735	1.955307263	7.652777778
4933402C06Rik	3.043426532	1.006781098	4.538461538	0
4933402D24Rik	1.252966197	0.602866389	0	8.402777778
4933402J15Rik	1.352252252	0.739608574	2.556149733	5.493150685
4933404G15Rik	1.865561694	0.870179063	0	2.310638298
4933405E24Rik	1.504079383	1.18623383	1.99	3.627272727
4933405L10Rik	1.280841568	0.909397387	1.487437186	2.415430267
4933406D12Rik	1.376923077	0.935457348	0	0
4933406K04Rik	1.231913455	0.426715523	19.31428571	0
4933407E24Rik	1.336096718	0.850866181	0	0
4933407G14Rik	1.939212329	0.838412386	0	2.240773286
4933407L21Rik	1.345351714	0.97833705	0	0
4933408B17Rik	1.608118419	1.144101254	4.62406015	2.909574468
4933409F18Rik	1.374617311	0.800777745	0	0
4933411E08Rik	1.30403071	0.976498491	1.664335664	10.22222222
4933412O06Rik	1.296642995	1.044848879	2.584615385	3.042328042
4933416E03Rik	1.239740821	0.701369863	5.256637168	4.047945205
4933416I08Rik	1.794084187	1.028693529	0	0
4933416M06Rik	1.47834873	0.738716435	0	2.393939394
4933416M07Rik	2.058145363	0.925873331	3.696428571	3.672222222
4933416O17Rik	1.870782941	0.61203252	0	0
4933417A18Rik	2.445326817	1.004764173	0	13.52777778
4933417E11Rik	1.441422594	0.959707882	1.46898263	5.148148148
4933417O13Rik	1.30498615	0.988392632	1.432569975	3.366141732
4933421I07Rik	2.168526786	1.096441948	2.539568345	0
4933427D14Rik	1.642664613	0.799685473	0	1.435960591
4933427E11Rik	1.328388692	1.071082513	0	0
4933429O19Rik	1.239266763	1.184081633	3.554285714	2.349090909
4933430M04Rik	1.250698975	0.717517776	0	4.886956522
4933430N04Rik	1.781879195	1.016608626	4.209459459	8.875
4933432I03Rik	1.416195857	1.143504935	0	3.399339934
4933433H22Rik	2.574881517	0.914409288	0	4.247272727
4933438B17Rik	1.484497445	0.772678379	1.756476684	12.60526316
4933438K21Rik	1.497185741	0.859813084	1.420716113	3.695652174
5031425F14Rik	1.31582252	0.792789116	4.232	4.28440367
5031439G07Rik	1.353791274	0.969477088	1.348314607	1.658490566
5033428I22Rik	2.508706468	0.663389831	0	2.187692308
5330411J11Rik	2.074119827	0.941702653	1.718670077	3.476377953
5330434G04Rik	1.540413534	1.194533762	0	0
5430402E10Rik	1.882352941	0.4	0	0
5430403N17Rik	2.180581323	1.126592049	2.762195122	4.824468085
5530400C23Rik	1.392405063	0.453395954	3.098958333	0
5730412P04Rik	1.356923077	0.667874396	0	0
5730416F02Rik	1.510298661	0.698561392	0	0
5730435O14Rik	1.461725664	0.777525171	2.323529412	2.261261261
5730488B01Rik	1.25285582	1.139591178	1.376321353	4.567567568
5730507C01Rik	1.447478992	0.514344262	2.771331058	7.666666667
5830416I19Rik	1.219175659	0.789306252	1.142300195	1.622073579
5830432E09Rik	1.32564525	0.665462521	0	0
6030407O03Rik	1.424605975	1.13252149	1.333333333	0
6030466F02Rik	1.49219563	0.941331418	0	8.837837838
6430550D23Rik	1.58691358	0.750922509	0	0
6430553K19Rik	2.562579821	1.089342244	0	0
6430706D22Rik	1.517459545	0.985800633	0	0
6720468P15Rik	1.971971972	0.993284985	1.987654321	3.5625
6820408C15Rik	1.790325481	0.89267096	0	0
6820426E19Rik	1.411695076	1.020227317	0	0
6820431F20Rik	1.372571429	1.198302001	2.110512129	1.72556391
7420426K07Rik	2.872691934	0.918918919	3.669902913	3.694444444
7420700N18Rik	1.589143161	0.915950691	2.085185185	0
7630403G23Rik	1.620733652	1.124721051	3.855172414	10.97222222
8030442B05Rik	1.201712028	0.88131941	3.227488152	5.609271523
8030451O07Rik	1.374720358	0.920447849	3.152671756	12.91666667
8430422H06Rik	1.835462059	0.973722986	1.323109466	4.148648649
8430423G03Rik	1.578409513	0.659251466	0	0
8430430B14Rik	3.096484056	1.146767466	3.363095238	2.545064378
8430431K14Rik	1.260037348	0.53160806	0	0
8430437L04Rik	1.904347826	0.952349869	2.376068376	6.305555556
9030624G23Rik	2.395705521	0.340356564	0	0
9130024F11Rik	1.794212219	1.19504598	1.587677725	2.449339207
9130221F21Rik	1.475467547	0.943921644	2.391959799	6.305555556
9130230L23Rik	1.258936755	0.915302491	1.973421927	0
9130409I23Rik	1.776691117	0.587036678	1.530259366	1.158238173
9230102K24Rik	1.213246362	0.794299602	5.042857143	0
9230105E05Rik	1.867435159	0.77365129	1.862453532	3.952054795
9230112J17Rik	1.513333333	1.083815756	0	3.387096774
9330117O12Rik	1.477096332	1.014360674	3.432926829	11.81944444
9330162B11Rik	1.707503179	0.719466366	4.203539823	1.317431193
9330175E14Rik	1.418665276	0.822118826	0	1.719557196
9330182L06Rik	1.269390844	0.930631704	4.272727273	2.931506849
9330182O14Rik	2.167610419	0.955444514	1.537190083	3.797297297
9330198I05Rik	1.203189793	0.868116613	0	0
9330199G10Rik	2.66984127	1.02027972	3.205128205	10.5
9430019J16Rik	2.278072838	0.935836047	4.577981651	0
9430021M05Rik	2.960280374	0.931234466	0	3.25
9430065F17Rik	1.595704359	0.985783312	1.945652174	5.290540541
9430078K24Rik	1.240614532	0.947088223	12.0212766	5.574912892
9430083A17Rik	1.638713496	1.068032015	3.896174863	8.22972973
9530002B09Rik	1.410080896	1.102834908	3.610837438	0
9630001P10Rik	1.5597162	1.115361446	0	0
9630028H03Rik	1.342105263	1.027313148	15.0212766	4.243421053
9630028I04Rik	3.099173554	0.963612306	1.829181495	2.857715431
9930012K11Rik	1.241694804	0.878081211	0	0
A130030D18Rik	2.486357731	1.009286523	0	0
A130077B15Rik	1.753459578	0.846903584	3.080882353	1.62109375
A230001M10Rik	1.216190015	0.661067194	0	0
A230009B12Rik	1.655172414	0.992778154	0	0
A230070E04Rik	1.442122186	0.590998686	0	0
A230072C01Rik	1.282104296	0.820602843	0	0
A230077H06Rik	2.050730868	0.64	2.247787611	2.65106383
A330040F15Rik	1.420634921	0.906739166	0	0
A430088P11Rik	1.629306931	0.810475922	0	1.404145078
A430089I19Rik	2.05	0.558730159	0	0
A530010L16Rik	1.397740113	1.054557406	0	0
A530021J07Rik	1.622507123	0.734546994	2.472	2.0501002
A530064D06Rik	1.537753223	0.614716636	0	0
A630001G21Rik	1.537776858	0.943929912	1.627692308	1.699842022
A630073D07Rik	3.303892216	0.859767687	0	0
A630075F10Rik	1.266722234	1.035480492	0	0
A630077J23Rik	1.298523783	0.99522673	2.174311927	1.198198198
A730004F24Rik	1.615034859	1.106123869	4.619883041	6.982608696
A730006G06Rik	1.725250278	1.053073463	0	0
A730020M07Rik	1.525862069	0.650415121	0	0.838709677
A730043L09Rik	2.440891219	1.073076923	2.171521036	12.61111111
A730082K24Rik	1.539496528	0.897609562	6.813953488	18
A730085K08Rik	1.342895714	0.737179487	2.278125	2
A830018L16Rik	1.615606936	0.591462113	24.17391304	20.72222222
A830036E02Rik	1.303853443	0.890374332	0	0
A830082N09Rik	1.66058906	0.887563102	0	18.91666667
A930003O13Rik	4.564567769	1.199186992	1.899390244	5.72972973
A930004D18Rik	1.587087087	1.120398441	0	1.68618267
A930007A09Rik	1.676341948	0.753433367	0	0
A930009A15Rik	1.867607783	1.061087061	1.463157895	5.771929825
AA388235	1.278656008	1.146016359	0	0
AA536875	1.89888977	0.795087266	5.780487805	4.508928571
Aatk	2.462264151	0.768503244	0	4.549019608
Abat	1.573428034	0.890238278	0	3.821428571
Abca12	1.550387597	0.885572139	12.53703704	9.083333333
Abca13	1.436069455	0.709263222	2.439130435	0
Abca14	1.776859504	1.065102794	1.726277372	0
Abca16	2.931876607	0.871467639	8.851851852	6.065789474
Abca4	1.994642857	0.748074664	2.11627907	1.842975207
Abca8a	1.278895548	0.91675507	0	2.877729258
Abca9	1.233759477	1.155980472	2.454545455	0.904235727
Abcb11	1.40073026	1.061166795	0	0
Abcb4	1.337560643	0.858532631	2.12849162	14.97222222
Abcc12	1.249153976	0.736138291	6.148648649	8.689189189
Abcc2	1.282771989	1.177680176	0	0
Abcd2	1.23744959	1.178900224	2.256198347	0
Abce1	1.250808407	0.847401381	1.787341772	0
Abcg2	1.864976415	0.92501284	1.501333333	23.44736842
Abcg5	1.299919808	0.673974319	0	0
Abcg8	1.265210242	0.853381209	0	2.080604534
Abhd12	1.263169304	0.990765378	0	1.939320388
Abhd16b	1.537561241	1.132898062	0	0
Abhd2	1.710191083	0.989801255	0	16.84210526
Abhd5	1.276108098	1.035778101	0	1.461682243
Abl2	1.577254902	0.89203391	2.018867925	2.050724638
Ablim1	1.300239359	0.852927364	1.927631579	2.462046205
Abo	1.40192926	0.887231353	2.706959707	4.269565217
Acad9	1.45696068	0.943848059	1.984025559	0
Acan	1.609268514	1.073513514	1.310704961	0
Acap1	1.644673793	0.561701412	0	0
Acbd6	1.473000358	0.943233905	2.979522184	0.808791209
Accsl	1.943009795	0.59592145	0	1.867109635
Ace	1.741573034	1.014953491	0	0
Ace3	1.381586917	0.828803586	0	0
Acer3	1.977473854	0.818794964	0	4.626086957
Acmsd	1.642172524	0.775664409	0	0
Acnat1	1.689622642	1.112276612	0	0
Acnat2	2.355493998	1.048224695	0	4.470967742
Acot12	2.435573123	1.177760376	1.2	6.696774194
Acot2	2.009237668	1.103759994	0	1.744343891
Acot3	1.702842377	0.870632911	0	0
Acot6	1.676278886	0.694122257	1.178977273	1.2200489
Acox2	1.275457275	0.932145664	2.423208191	0
Acr	1.93762495	0.713697219	0	0
Acsbg2	2.416907514	0.717505241	0	0
Acsl1	1.711921083	1.080668571	0	2.795154185
Acsm3	1.374122807	1.046280522	0	0
Acsm4	1.765353418	0.878649879	1.22997416	10.22222222
Acss1	1.216339869	0.867971004	0	0
Actbl2	1.922294172	1.056291391	1.730519481	4.621621622
Acte1	1.542669584	0.591664536	0	0
Actg2	1.242563548	0.725256674	0	1.512244898
Actl11	1.361839278	0.939468303	0	2.337792642
Actl6b	7.492007105	0.910781367	0	0
Actr3b	1.546318608	1.058716368	1.44556962	3.632478632
Actrt2	2.731536926	0.825191093	0.977459016	4.148648649
Acvr1c	1.364705882	0.69181351	0	6.878378378
Acvr2a	1.226224784	0.983484391	5.89516129	8.363636364
Acvr2b	1.281527531	1.028534007	8.561797753	1.726726727
Ada	1.349768123	0.764544385	0	7.743243243
Adam12	1.614751992	0.907002389	1.952554745	0
Adam1a	1.312978986	0.665638917	1.481854839	0
Adam1b	1.426525742	0.894130554	0	1.298245614
Adam2	1.302429668	0.628667724	1.796	0
Adam22	1.257022841	0.702460106	3.691176471	1.75257732
Adam26a	1.365210223	0.65367628	0	0
Adam30	1.544410075	1.067269985	0	3.5625
Adam39	1.808284355	1.003549596	0	0.953367876
Adam4	1.297114123	1.01013638	3.247863248	6.472972973
Adam6a	1.484792627	1.070317003	5.024193548	3.702222222
Adam6b	2.032051282	0.678031345	1.313131313	5.166666667
Adam8	1.775395034	0.831427581	2.947368421	0
Adamts10	1.281483458	0.744375532	1.432989691	1.202229299
Adamts14	1.721199369	1.141238253	0	4.660714286
Adamts15	1.271805522	1.05048433	1.949868074	2.705555556
Adamts18	1.833094213	0.762690355	1.508928571	2.77124183
Adamts2	1.250845045	0.924347497	11.25531915	3.816666667
Adamts7	1.200615822	0.951000225	1.973063973	0
Adamtsl3	1.237426292	0.72315926	2.144	8.460869565
Adap2	1.357016317	1.036762168	0	1.049043062
Adar	1.49827454	0.659038609	0	16.36111111
Adcy3	1.245858184	0.606046142	0	0
Adcy6	1.611144043	1.142162675	0	2.586129754
Adcy8	3.032477341	0.626670028	3.94214876	9.388888889
Adcy9	1.279416839	0.835693661	0	0
Adgra2	1.24331761	1.190555371	0	1.090909091
Adgra3	1.648216216	0.949712313	2.166666667	4.190909091
Adgrb3	1.228029602	0.997732426	4.194690265	0
Adgre4	1.73630011	0.687051589	1.795652174	3.119266055
Adgrg1	1.658916709	0.910741801	1.335443038	9.645454545
Adgrg6	1.615713849	0.871899225	1.815144766	5.391891892
Adgrv1	2.369615563	0.946052906	14.27659574	7.857142857
Adh6-ps1	1.92330168	0.953015661	0	21.11111111
Adh6a	2.489214176	0.896044625	0	0
Adh6b	1.735002912	1.026847575	0	0
Adhfe1	1.329502604	1.195921579	0	2.73046875
Adora2a	1.448444173	0.756097561	2.477099237	0
Adra1b	3.344909234	1.169024302	5.142857143	9.388888889
Adra1d	1.571428571	0.825239077	0	1.540540541
Adra2c	1.698942682	0.567289363	4.88034188	15.625
Adrm1	1.506395037	0.980805458	1.980066445	0
Aebp2	1.235145258	1.105015264	2.321525886	16.41666667
Aen	1.321494668	0.897385781	8.258426966	1.72
AF067061	1.746118721	0.881165919	0	0
AF067063	2.307277628	1.176913425	0	3.741721854
AF357359	1.396572532	1.183098592	0	0
Afap1l2	1.248808546	1.151562097	1.238185255	2.629522431
Agbl2	1.231535046	1.004930735	1.873278237	1.617256637
Ager	1.376285541	1.065328841	0	0
Ago4	1.563392857	0.944005129	0	1.400414938
Agps	1.519069548	0.895980222	0	3.057777778
Agr2	1.557646117	0.86482275	0	0
Agr3	3.020014296	0.997623449	2.077192982	0
Agrn	1.498902305	0.937044042	0	0
Agrp	1.217274905	0.694835681	0	2.246636771
Agtr1a	1.293445451	0.743307481	4.978571429	2.68907563
Agtr1b	2.055100927	0.806565064	4.235294118	17.10526316
Ahi1	1.220444685	0.558328711	2.833333333	1.626527051
Ahsg	4.402105263	1.024332187	0	3.129032258
AI115009	1.368645878	0.907566303	0	0
AI427809	2.396909492	0.739398085	1.213903743	2.324444444
AI463170	1.32464146	0.728554361	2.75	16.71052632
AI504432	1.287807077	0.960033133	0	0
AI506816	1.286706809	1.019454771	0	0
AI593442	1.876923077	1.007518797	3.439189189	3.083333333
AI646519	1.58565555	0.95100441	2.083333333	0
AI854703	1.251543431	0.626407098	0	0
Aida	1.291690654	0.873951865	0	0
Aifm3	1.536707056	1.117236025	0	1.126385809
Aire	1.277262181	0.744392135	0	0
Ajuba	1.302818394	0.738330976	1.18762475	8.540540541
Ak4	1.493530499	0.707521434	0	15.78947368
Ak5	1.883658009	0.920751634	0	0
Ak8	1.305870237	0.737267081	1.020594966	0
Akain1	2.327459618	0.687616387	5.008547009	3.031413613
Akap11	1.401069519	0.842001622	4.339416058	11.94736842
Akap12	1.266345285	0.839884154	10.0212766	6.027777778
Akap14	1.648481729	0.425236242	0	0
Akap4	1.302457467	0.184146764	0	0
Akap7	1.205250597	1.018658299	2.520446097	12.55263158
Akna	1.238844705	0.665868496	1.90821256	2.65448505
Akr1b8	1.255412566	0.906995998	0	0.9168
Akr1c12	2.065388952	1.129758358	0	1.733333333
Akr1c18	1.337188924	0.794744318	0	10.5
Akt1	1.456140351	0.811569363	0	2.321533923
Alas2	1.547509225	0.831114226	0	0
Albfm1	1.259113001	0.97024952	0	0
Aldh18a1	1.623715415	0.943741349	0	0
Aldh1a1	2.137502546	1.156325823	0	8.402777778
Aldh1b1	1.247307286	0.841923267	0	3.633928571
Aldh3a1	1.5366222	0.852878465	0	2.471153846
Aldh3b1	1.223920766	0.729906542	0	1.687335092
Aldh3b2	1.62054681	0.834619094	0	0
Aldh8a1	1.463786804	0.954174304	1.069469835	6.407894737
Aldoart1	1.377086152	0.787118162	11.37037037	15.76315789
Aldoart2	1.514312677	0.60278828	0	0
Alg10b	1.232858461	1.022596706	0	4.554054054
Alg8	1.60251519	0.960375948	0	1.224274406
Alk	1.793461538	0.75619979	3.648809524	5.611111111
Alkal1	1.636022514	0.738447599	0	0
Alkbh3os1	1.474350127	0.714326281	2.055921053	0
Allc	3.811125485	0.841651543	0	1.688311688
Alox5ap	1.381021898	0.784520885	2.153846154	2.54676259
Alox8	2.273164862	0.72923226	0	2.835164835
Alpi	1.80463097	1.032548047	0	0
Alppl2	1.696770335	1.177651515	2.121311475	0
Alx1	1.281039136	0.83912037	2.819095477	6.409090909
Alx3	2.195783133	0.81207367	0	1.544736842
Alyref2	1.261286456	0.89780535	2.470588235	1.750943396
Ambp	1.943422914	1.016572638	1.552863436	2.267924528
Amer2	2.576321668	0.925564682	10.47142857	5.409090909
Amer3	1.662283997	0.569856459	0	0
Amn1	1.297672762	0.85316203	2.658119658	1.905950096
Amot	2.635271504	0.85205803	2.829059829	0
Amotl1	1.416846652	0.927073838	3.186046512	0
Ampd3	1.276115343	1.162467093	1.914590747	11.06944444
Amph	1.279661017	1.090382387	0	6.773913043
Amtn	1.554012346	0.976152981	5.662921348	0
Amy2b	1.873426573	1.086737715	2.731277533	0
Amz1	1.721105528	1.095769683	4.700534759	2.402173913
Anapc10	1.210115411	0.868699542	2.173633441	2.463636364
Anapc2	1.22341954	1.099869248	0	0
Anapc4	1.25198828	1.125698153	1.72815534	3.745454545
Ancv1r	1.567454184	0.737316599	0	0
Ang	1.246983279	1.118398215	1.645251397	0
Ang2	2.196452933	0.869607843	0	1.510964912
Ang6	2.301401869	0.729083665	0	0
Angpt4	1.587311558	0.928807037	0	1.762376238
Angptl4	1.857149032	1.169789061	0	1.745192308
Ankdd1b	1.636825104	1.105131761	1.803508772	2.18490566
Ankfn1	1.290909091	0.710791807	0	4.317567568
Ankrd13d	1.968852144	0.87593633	0	1.129032258
Ankrd26	1.271879287	1.07624706	2.228668942	4.270833333
Ankrd29	1.393340271	1.083452324	0	0
Ankrd31	1.522017956	0.987337765	0	0
Ankrd34c	1.392116183	0.869339272	0	6.763888889
Ankrd44	1.412329864	0.784698714	3.857923497	6.423913043
Ankrd55	1.764511692	0.716978375	0	4.840277778
Ankrd6	1.556673511	1.198286632	1.285714286	1.226012793
Ankrd60	1.31699422	1.182481752	2.461279461	6.097222222
Anks1b	2.539763982	1.167084168	10.46511628	0
Anks4b	1.41192003	0.931336742	0	0
Ano1	1.493781095	1.128632682	0	0
Ano2	1.634897361	1.127784784	1.459459459	3.627777778
Ano3	1.408658923	1.046955246	2.493333333	1.347972973
Ano6	1.232314658	0.842475701	5.323308271	3.296875
Anp32b	1.410677303	1.019863755	0	0
Antxr1	1.250143816	1.064110175	0	15
Antxr2	1.213129598	0.823347564	3.676470588	18
Anxa4	1.258293839	0.679716814	1.775	9.945945946
Aoah	1.747014115	0.749472574	5.109756098	8.111111111
Aoc1	1.693661972	0.995335821	0	3.509433962
Aopep	1.267933361	0.956279738	0	0
Ap1b1	1.927611617	1.038300836	0	0
Ap1s1	1.233793836	1.098816912	0	2.840277778
Ap1s3	1.470867501	0.700337512	1.196666667	7.905405405
Apba2	2.194199243	0.695354151	3.323308271	4.089041096
Apbb1	1.950441609	1.111840506	0	0
Apbb1ip	1.735437196	0.923065994	3.53125	3.72972973
Apc	1.207978179	1.000246609	2.126582278	4.791338583
Apcdd1	1.213265306	0.856832972	1.916030534	4.264900662
Apcs	1.558544788	1.102882587	0	3.352941176
Apela	1.325430335	0.956211109	0	2.691099476
Apobec3	2.076279292	1.062394099	1.276859504	2.586666667
Apobr	1.287658376	0.696887775	0	0
Apoc4	1.275935074	1.002981838	0	0
Apoh	1.212590024	1.148825065	1.71043771	0
Apol7c	2.477643719	0.826808228	0	0
Apol8	1.521663347	1.069655892	2.668341709	5.370860927
Apol9b	1.533333333	0.818135246	0	0
Apopt1	1.283954705	0.914665199	0	3.960869565
App	1.697039897	1.071021174	6.305732484	20.21052632
Aqp1	1.444857852	0.832082157	0	2.684444444
Aqp12	1.386774797	1.016158649	0	0
Aqp3	1.412358134	0.758068372	0	0
Aqp4	1.832374928	1.102294007	3.171428571	7.25
Aqp7	2.724817831	0.909881914	0	4.070652174
Aqp8	1.262237762	1.194731577	0	2.624183007
Aqp9	1.354474708	0.524860477	1.767015707	3.965065502
Arap1	1.284953868	0.996879501	0	3.28956229
Arap2	1.4737258	0.625435829	3.236486486	21.47368421
Arap3	1.426989695	1.044084998	0	3.573333333
Arf3	1.318921712	0.849624636	0	0.60477632
Arf5	1.53528452	1.154426749	0	0
Arfgef1	1.273247033	1.099459572	1.864457831	6.837606838
Arhgap1	1.983214794	0.968698517	0.937293729	2.218934911
Arhgap15	1.231965443	0.865951286	1.856643357	2.285171103
Arhgap18	1.399035067	0.970696316	2.358778626	2.916981132
Arhgap19	1.31230704	0.99032954	0	0
Arhgap24	1.774478838	1.011015912	2.394308943	9.067567568
Arhgap25	1.734967227	0.794607069	0	3.379120879
Arhgap28	2.297913234	0.967145015	3.127753304	7.652777778
Arhgap30	1.284024627	0.798624754	0	0
Arhgap33os	1.573954984	0.964691047	0	0
Arhgap39	1.524585987	1.065104455	2.733333333	2.992277992
Arhgap40	1.332395247	0.717759444	1.236914601	1.745173745
Arhgap9	1.266679522	0.683858377	0	0
Arhgdia	1.217039106	1.03422084	0	0
Arhgdib	1.507495069	0.732465514	0	0
Arhgef1	1.256894227	0.865040477	1.2	0
Arhgef10	1.343231002	1.030843311	2.174757282	0
Arhgef16	1.794852941	0.861242884	0.869090909	6.297297297
Arhgef18	2.335950645	0.474738825	2.296428571	2.695906433
Arhgef33	1.38952381	1.128409091	0	14.97368421
Arhgef4	1.451637091	0.962191073	7.17699115	0
Arhgef7	1.244959128	1.092236091	0	2.823970037
Arid3b	1.273994812	0.831700924	1.003957784	3.209150327
Arl11	1.260795575	1.076909382	0	2.167381974
Arl13b	1.358613897	0.95304384	1.768392371	0
Arl14epl	1.601593625	1.113001215	0	3.874015748
Arl2	1.485179516	1.081982906	1.153318078	0
Arl4c	1.238308566	1.170229091	0	0
Arl5c	1.378525427	0.900887311	0	0
Arl8a	1.535434154	0.965743605	0	6.461538462
Armc7	1.223016389	0.590320417	1.131367292	2.388601036
Armh1	1.470993523	0.994066318	0	0
Arpc1b	1.269719626	1.03107418	0	0
Arpp21	1.79916318	0.859502312	0	3.627272727
Arsa	1.481459781	0.673720529	0	1.08907563
Arsg	2.513170273	0.969224371	0	1.902877698
Arsj	1.369501466	0.956478405	2.62195122	5.642384106
Art4	2.065667695	0.838515977	1.053571429	0
Arvcf	1.306031934	1.05666224	1.969162996	2.660550459
Asap1	1.526059869	0.995402299	2.518771331	14.05263158
Asb7	1.304591621	0.914098973	2.517094017	4.614973262
Asic2	1.45958279	0.669170243	4.558139535	4.694444444
Asic4	1.726928896	1.029187484	0	0
Asmt	2.754213483	0.739084692	1.327941176	0
Asns	1.931585292	0.785183657	0	1.545454545
Aspm	1.583333333	0.981564987	2.552845528	2.340369393
Astl	1.443140542	0.931381689	3.01618123	1.351382488
Astx6	5.087719298	0.520408163	0	0
Atad2	1.419886602	0.855196288	0	0
Atmin	1.367822319	0.98459651	0	2.233552632
Atp10a	1.228634307	0.883268482	2.8	20.5
Atp12a	1.825842697	0.82676311	2.405572755	4.435185185
Atp1a4	1.659163987	1.024200519	0	2.796943231
Atp2a2	1.279444557	0.837942872	2.962406015	1.783382789
Atp2a3	1.287413901	1.050782818	3.197044335	2.028947368
Atp2b2	1.542077331	1.009775525	0	8.364864865
Atp2b4	1.46872626	1.02955156	0	2.774891775
Atp2c2	1.944002765	0.868795769	0	0
Atp4a	3.258497317	0.521729026	0	0.911985019
Atp4b	1.788491446	0.818519896	0	1.940594059
Atp6v0d2	1.306064209	1.119441572	0	3.006622517
Atp6v1b1	1.461748634	0.579459799	0	0
Atp8b3	1.336426456	1.011026878	1.301790281	0
Atp8b4	1.317156105	0.777106412	2.904761905	2.760869565
Atp8b5	1.708773882	0.866607774	1.798898072	1.39608802
Atxn10	1.47378768	0.946392173	1.764302059	0
Atxn7l1	1.46223611	0.901679389	3.162790698	3.516556291
AU015228	1.472373541	0.891051913	0	0
AU018091	1.709570957	0.661038961	0	0
AU022793	1.319972196	0.781849611	0	1.831955923
AU041133	1.451728553	0.632925629	0	11.19444444
AV064505	1.77444795	0.960162395	0	0
AV320801	2.411764706	0.324840764	0	0
Aven	1.249589041	0.94924587	0	3.005434783
Avpr1b	2.377236581	1.079905993	1.826470588	0.725321888
Avpr2	1.404048925	0.671130155	0	0
AW112010	1.599394551	0.786075837	0	0
AW146154	1.588336192	0.978294424	0	3.586956522
AW822252	4.642369021	0.896330275	0	0
Axin1	1.775598274	0.873738851	0	0.365418895
Axin2	1.337815943	0.91375679	4.427586207	18.39473684
Aym1	1.400131839	0.84516129	0	5.896860987
Azi2	1.295762821	0.901675576	4.345454545	3.47826087
B020004C17Rik	1.608930324	1.031156156	0	8.236111111
B020014A21Rik	2.016304348	0.987522282	1.408955224	0
B020018J22Rik	2.344629823	0.753623188	0	0
B230110C06Rik	2.033830846	0.847269625	0	0
B230112J18Rik	2.481997677	0.980427582	0	4.054054054
B230209E15Rik	1.384974093	1.047456576	4.338235294	14.13888889
B230217C12Rik	1.360620585	0.926437169	0	1.136034732
B230344G16Rik	1.611583012	1.151041667	0	0
B3galt5	1.513898541	1.018466704	2.591743119	0
B3gat1	3.374285714	1.001850139	4.068376068	15.11111111
B3glct	1.427443992	0.855284121	2.320819113	0
B3gnt5	1.854111406	0.933550607	0	2.411149826
B3gnt6	1.777498429	0.859941413	1.876582278	2.714754098
B3gnt7	1.214475785	0.515413851	0	1.064
B3gnt8	1.447238252	1.157874093	0	0
B430306N03Rik	1.411034483	0.877303371	0	0
B4galnt1	1.611654527	0.779946667	0	1.305182342
B4galnt3	1.230165405	0.846168365	1.210922787	3.027118644
B4galnt4	2.450411224	1.063180828	0	1.509756098
B4galt4	1.982250065	0.827934214	1.839009288	2.089368259
B630019K06Rik	1.207251908	0.773493976	0	0
B930092H01Rik	2.158777711	0.915524601	2.233962264	1.638392857
Baalc	1.289668286	0.806865465	9.74137931	3.131868132
Bag5	1.295443743	0.967486571	1.396713615	0
Bag6	1.281658959	1.059995441	1.687338501	2.323442136
Baiap2l1	1.732353475	0.883780332	0	0
Bank1	1.509496834	1.126745991	3.265895954	0
Bard1	1.242581915	0.99505618	3.302631579	2.923611111
Basp1	1.468401487	0.929998542	2.677725118	18.66666667
Batf2	1.317061264	0.689293671	0	0
BB019430	1.415536827	0.739805462	0	0
Bbs9	1.286823191	1.161790494	5.035714286	0
BC005561	1.413058187	0.769476318	2.53875969	0
BC016579	1.481601294	0.854332273	0	0
BC017158	1.201000834	0.884214744	2.395348837	16.94444444
BC018473	1.51561939	0.753276169	0	1.926630435
BC021767	1.850746269	0.823860727	0	0
BC024139	1.615190671	0.961373391	0	8.472972973
BC024386	1.574891775	0.953516378	0	0
BC035044	1.208185425	0.668257045	0	21.33333333
BC039966	1.252212389	0.850289017	10	0
BC048562	1.614477563	0.73595259	0	0.593782383
BC049352	1.430820611	0.834397918	0	0
BC051142	1.655351576	0.742053985	0	0
BC051665	1.26544196	0.870607553	2.648979592	2.904109589
BC061195	2.409698997	0.558510638	0	8.527777778
BC080695	2.165983607	0.447580645	0	0
Bc1	2.030196078	0.749579832	0	0
BC106179	1.217391304	1.109638307	0	0
Bckdhb	4.407294833	0.654991243	2.431693989	0
Bckdk	1.729314292	0.948681193	0	0
Bcl2a1b	5.61281337	0.407183821	0	0
Bco1	1.989978903	0.532595905	0	2.643979058
Bco2	1.549589261	0.879662907	0	1.322033898
Bdh1	1.363876378	1.057580028	4.956284153	6.642857143
Bdkrb2	2.196129032	1.115241636	0	1.706443914
Bdnf	1.375261616	0.899915362	2.191056911	13.19444444
Bean1	2.37755102	0.746524064	0	4.645454545
Becn1	1.355492914	0.878230253	0	0
Bend5	1.655443932	1.096181271	5.801980198	11.80555556
Best1	2.207920792	0.860430686	0	2.325443787
Bex6	1.273060797	1.133816744	0	1.812169312
Bfsp2	1.992668622	0.916686006	0	4.842105263
Bhmt2	2.246173469	1.12700034	0	1.7734375
Bicd1	1.689900053	0.979051498	2.468	20.55555556
Bicdl1	2.001249219	1.050141243	0	0
Bin2	1.251379829	0.903038784	0	0
Blm	1.360878574	1.148735859	0	2.794776119
Blnk	1.304192872	0.807116921	0	0
Bloc1s1	1.402629835	1.047845142	0	0.855094114
Bloc1s2	1.311670813	1.012485137	0	0
Bloc1s3	1.713549402	1.092784207	0	12.5
Bloc1s6	1.219730343	0.930076991	4.8828125	1.019029496
Bmp4	1.277680907	0.891163793	2.64957265	5
Bmp8b	1.915436242	0.774064657	2.470355731	0
Bmpr1b	1.31758034	1.133891807	3.118942731	7.864864865
Bnc1	1.420248668	1.141133896	0	2.505434783
Bnc2	1.25863771	0.816586922	7.212389381	7.743589744
Bnip1	1.405338849	1.065639928	2.315245478	3.833333333
Bok	1.450972983	0.824465666	0	0
Bora	1.249228212	1.006267599	0	0
Bpi	1.275366042	0.97814433	0	0
Bpifa2	1.837101449	0.709643606	0	0
Bpifa5	1.956875509	0.844995818	0	0
Bpifa6	1.407793385	0.981082654	0	0
Bpifb1	1.885339418	1.073463783	2.5	0
Bpifb2	3.396825397	0.716950262	0	0
Bpifb5	2.846997691	1.152398524	0	0
Bpifb6	1.456367925	0.671671018	0	0
Bpifb9a	2.147368421	0.853136745	0	2.461538462
Bpifb9b	2.873099802	1.086519115	1.260674157	0
Brca2	1.579560689	0.793970176	0	1.145833333
Brd3	1.267855028	1.130182202	1.636585366	0
Brd8	1.32968108	0.990576621	0	0
Bri3	1.215474453	0.860930233	0	1.007309942
Brip1	1.425783632	1.193518987	2.643884892	5.546296296
Brk1	1.327073898	0.902751974	0	1.635087719
Brox	1.540921334	0.807820696	0	0
Brs3	1.237841044	0.610156043	0	0
Brsk1	3.290697674	0.718358319	0	0
Bsn	1.230548652	1.138772817	4.247787611	0
Bsph1	1.544933078	1.046654389	0	2.50212766
Bspry	1.622075857	1.080658042	0	0
Bsx	1.334507042	0.728774742	0	1.184750733
Btbd11	1.46316485	0.738033395	3.551912568	6.175925926
Btbd17	1.634198555	0.633187773	0	2.354978355
Btbd35f17	1.977777778	0	0	0
Btbd9	1.375495638	0.956378601	0	1.00174216
Btf3	1.263319476	1.177411417	0	0
Btg1-ps1	1.221674877	0.580988917	0	0
Btg3	1.604081633	1.182132067	6	9.297297297
Btnl1	1.37892562	0.716553288	0	0
Btnl4	3.090651558	1.052660152	0	0
Btnl6	1.905797101	0.643005396	0	0
C030023E24Rik	1.316250843	0.334225553	0	0
C030034L19Rik	1.905143621	0.751639482	2.943298969	12.92105263
C130026I21Rik	1.315652994	0.783623631	1.543636364	3.026315789
C130071C03Rik	1.369230769	0.990334104	0	8.144736842
C130073F10Rik	1.728381375	0.665390678	0	0
C1d	1.201333468	1.10996119	1.76504298	6.695945946
C1qa	1.216373137	0.71826809	0	3.98013245
C1qb	1.273843092	0.713585892	2.086956522	0
C1qc	1.342636986	0.691769177	0	0
C1ql4	1.432338308	0.737861046	0	0
C1qtnf7	1.279751063	0.980930118	1.839285714	2.772200772
C1ra	1.567408544	0.679605263	0	0
C1rb	1.539053905	0.874787343	1.752941176	12.61111111
C2	1.431667988	0.788570351	0	0
C230037L18Rik	1.393602117	0.630540541	0	7.427272727
C2cd4c	1.301961758	0.939643712	0	0
C2cd4d	2.210125745	0.875598086	3.181818182	0
C2cd5	1.218653807	1.138508371	0	6.215189873
C2cd6	1.891282051	0.55980981	0	0
C330013E15Rik	1.291937057	1.116326531	0	0
C330018D20Rik	1.325543255	1.168242877	0	2.729124236
C330020E22Rik	2.111045828	1.189176321	0	0
C330021F23Rik	1.546118721	0.820310373	1.422619048	0
C3ar1	1.378918423	0.928230968	0	2.240174672
C430049B03Rik	1.29804818	0.959700695	0	0
C4b	1.924517594	1.093789607	1.812917595	0
C530008M17Rik	1.41459854	0.903125	1.967032967	1.147398844
C730029A08Rik	1.434263797	0.572446196	0	0
C77080	1.803708182	1.036738351	5.060402685	0
C86187	3.035532995	0.604020713	0	0
C87414	1.20610687	0.721311475	0	0
C87499	1.357855823	0.817547126	0	0
C87977	1.654531947	0.502607871	0	0
C9	2.138140747	0.529399629	0	3.571428571
Cabcoco1	1.516446253	1.101094527	0	0
Cables1	1.220299744	0.955844981	0	0
Cabp1	1.537042826	0.974567438	1.025	2.09600863
Cabp4	1.53935634	0.669551534	0	0
Cacna1c	1.740293356	0.766638225	1.910081744	3.032110092
Cacna1h	2.29968119	0.93797766	0	0
Cacnb4	1.372206853	0.816530889	4.661157025	9.081081081
Cacng2	1.461099933	1.196158324	3.446808511	1.421296296
Cacng3	1.301149425	0.965031569	2.677272727	6.297297297
Cacng5	1.660728745	0.68581186	0	0
Cacng8	2.491961415	0.592567103	0	0
Cacybp	1.364616297	0.863005504	0	2.072340426
Cadps	2.120253165	0.777234326	4.247787611	4.269565217
Cadps2	1.780945758	0.551918056	4.127659574	0
Calb2	1.833403627	0.979910714	0	2.384892086
Calcb	1.642201835	0.765443713	1.480211082	4.072727273
Calcoco2	1.696401225	0.815694373	2.282828283	0
Calcr	1.248250309	1.165557404	0	3.958762887
Calhm1	2.571888844	0.948773734	4.026315789	0
Calhm2	1.226889882	0.880790191	0	0
Calml3	1.341923775	1.153739612	0	8.678082192
Calr3	1.427184466	0.562612208	0	0
Caly	1.761706073	1.062256809	0	2.738461538
Camk1d	1.51799687	0.800315085	3.77027027	16.08333333
Camk1g	2.36689038	0.944896353	1.963855422	8.388888889
Camk2n1	1.671596032	1.16567271	2.327510917	1.4
Camk2n2	1.667445814	1.015147059	0	3.847222222
Capn13	1.294791667	1.191514789	3.6875	2.668918919
Capn15	1.240475465	1.071928708	0	3.627272727
Capn3	1.267688938	0.859440009	1.961636829	4.171122995
Capn5	1.228624535	1.133469111	0	0
Capn9	2.906921241	0.867643407	0	1.502202643
Caps2	1.25	0.918203151	3.765957447	0
Car15	1.49963154	1.12662855	0	0
Card10	1.222031676	0.693630573	0	0
Carf	1.29665927	1.18764599	0	0
Carhsp1	1.602545629	0.933608425	0	7.444444444
Carlr	1.794293765	0.910743464	1.938405797	12.77777778
Carmil3	1.765919811	1.103833333	0	0
Cartpt	2.936245573	1.129814551	2.691489362	4.583333333
Casp12	1.503393502	0.951247023	2.944723618	8.513888889
Casp3	1.484611202	1.022086699	2.804020101	13.5
Casp4	1.535198048	0.685173174	0	1.258426966
Cass4	1.453501722	0.559842298	0	0
Catip	1.213667285	1.178580955	0	0
Catspere1	2.157096922	0.955269321	0	0
Catspere2	1.33757764	0.57901934	0	0
Catsperg1	1.326845502	1.112758447	0	0
Catsperg2	3.06152513	1.00591716	0	0
Cav1	1.478466387	0.992685626	1.451612903	0.746924429
Cbfa2t3	1.25823836	1.114785666	2.786885246	2.026666667
Cbln1	1.851266985	0.854943024	0	2.289473684
Cbr4	1.484480432	1.064740547	2.928571429	7.444444444
Cbx2	1.733617681	1.150370258	0	5.730434783
Cbx6	1.50977225	0.896945051	0	2.66539924
Ccdc105	1.426172148	1.081971273	2.784232365	1.764423077
Ccdc106	1.627875869	1.060813179	0	0
Ccdc113	1.773338048	1.168874172	0	2.205298013
Ccdc121	1.795592048	0.760653228	2.533596838	4.590909091
Ccdc126	1.508433391	1.126576452	2.261980831	0
Ccdc130	1.419289568	1.1056804	1.736434109	5.931623932
Ccdc14	1.456079027	0.993131156	0	0
Ccdc144b	1.469673406	1.016389109	1.420875421	0
Ccdc150	1.332662643	0.744032922	1.704268293	0
Ccdc152	2.015299479	0.750524109	1.376811594	3.629139073
Ccdc169	1.223520949	1.046674256	6.433628319	12
Ccdc170	1.367408041	0.880202069	0	2.602649007
Ccdc177	2.413897281	0.90719332	0	0.769129288
Ccdc181	1.232868134	0.981448633	0	0
Ccdc182	1.273345154	0.88171875	3.821428571	1.508997429
Ccdc185	1.270412288	1.166801948	1.625310174	1.688391039
Ccdc187	1.535488666	0.905781585	0	0
Ccdc190	1.560150376	0.718030183	10.24137931	2.378973105
Ccdc194	2.415618795	0.482095799	0	0
ccdc198	1.449972958	1.137931034	0	0
Ccdc25	1.266471998	0.961171821	0	4.642857143
Ccdc27	3.653097345	0.94131319	0	1.186602871
Ccdc3	1.352787131	0.962216625	1.953488372	3.324074074
Ccdc30	1.365840801	0.705629037	1.011299435	6.267857143
Ccdc33	3.327913279	1.059906171	0	0
Ccdc36	2.240933722	1.130261409	4.295081967	7.319444444
Ccdc59	1.257772021	0.833278003	2.025362319	4.851351351
Ccdc63	1.263174705	1.183122363	1.169172932	3.144444444
Ccdc70	2.241404535	1.083958557	0	5.074074074
Ccdc77	1.27008241	1.069511966	0	8.065789474
Ccdc7a	2.052147239	0.783759929	2.536036036	5.203703704
Ccdc7b	2.09202454	0.799785867	0	0
Ccdc80	1.547059862	0.834341363	1.97574124	2.839449541
Ccdc88b	2.135057471	0.698785554	0	1.488304094
Ccdc90b	1.275015733	0.919824399	3.506578947	7.054054054
Cckar	1.305615551	0.914971309	0	0
Ccl1	1.338768116	1.032656664	2.321100917	2.388586957
Ccl11	1.488065409	0.846095772	0	0
Ccl12	1.399923606	0.726726211	0	1.530831099
Ccl22	1.707710012	0.612151248	0	2.155963303
Ccl24	1.332947977	0.816201947	1.218274112	0
Ccl28	2.609357998	0.757875639	0.94161575	1.986486486
Ccl3	1.20843491	1.061169562	0	0
Ccm2	1.690795875	0.997787611	6.646017699	0.720568336
Ccn2	1.272019173	0.923027292	0	0
Ccnb3	1.637675185	0.613845067	0	0
Ccnd3	1.805234327	0.978112175	4.691729323	2.927392739
Ccndbp1	1.388095993	0.946066343	0	3.274566474
Ccne1	1.343980993	1.10415615	0	1.301724138
Ccnj	1.700389579	0.96765749	5.606837607	0.807976366
Ccno	1.231099525	1.022543149	0	14.18421053
Ccnq	1.21803623	1.0247777	0	0
Ccp110	1.247346072	1.198260665	0	2.224080268
Ccr1	1.447447447	1.001387787	0	1.350383632
Ccr1l1	2.015673981	0.827838828	3.274390244	0
Ccr2	1.654639175	0.656807751	0	1.129392971
Ccr3	2.477469671	0.398546964	2.476	10.39473684
Ccr6	1.360083016	0.878224583	0	0
Cd160	1.5955342	1.104624366	3.177339901	1.477564103
Cd1d2	1.913647343	0.891884222	0	0
Cd2	2.202562839	0.946369245	0	37.11111111
Cd200	1.280773001	1.191471671	1.80952381	2.80794702
Cd200r1	1.410756303	0.81371854	0.908396947	0
Cd200r2	1.274528915	1.078557312	0	1.655246253
Cd200r3	1.301862556	0.886588659	2.28436019	2.38
Cd200r4	3.191912709	0.793677555	0	22.19444444
Cd207	1.977161501	0.861661247	0	3.333333333
Cd209a	1.651129437	0.778191985	0	0
Cd209b	2.071350165	0.724354732	0	0
Cd209c	1.561197917	0.610714286	0	0
Cd22	1.223247863	1.095609065	0	0
Cd247	2.387431694	0.940066593	0	4.766519824
Cd27	2.169572553	1.149805447	0	0
Cd276	1.333807323	1.041906905	0	0
Cd2ap	1.521535991	1.110029151	1.207637232	2.313531353
Cd300c	1.4614167	0.924436742	4.285714286	0
Cd300c2	1.553722903	0.711809754	0	0
Cd300lb	1.601441538	1.199481348	0	0
Cd300ld4	1.222222222	0.711538462	0	0
Cd300ld5	1.222222222	0.711538462	0	0
Cd300lg	1.363224941	0.965644325	2.563636364	0.959328028
Cd37	1.499901439	0.854098361	0	3.558951965
Cd3d	1.711023622	1.146133434	0	8.868421053
Cd53	1.220027927	0.887573964	0	0.730421687
Cd5l	1.729487179	1.192535752	0	2.104712042
Cd6	1.360097324	0.909986565	0	1.483630952
Cd69	2.212038304	0.86543015	1.366445916	1.682692308
Cd70	1.570623917	0.688203912	0	8.891891892
Cd84	1.69628873	0.610369689	5.08988764	2.687830688
Cd86	1.37412178	0.815874481	7.219047619	1.673410405
Cd8a	1.801210026	0.653718375	0	0
Cd8b1	1.649559357	0.921312427	2	3.736111111
Cda	1.438258686	0.878868552	0	2.953191489
Cdc14a	1.262860586	1.169141309	3.390625	2.720149254
Cdc16	1.481021463	0.916270219	0	0
Cdc20	1.491516342	0.891393912	0	0
Cdc40	1.270364477	1.102884201	0	4.043956044
Cdc42bpa	1.498161998	0.913928995	7.174603175	3.609589041
Cdc42bpg	1.211238293	1.097480173	1.396866841	2.122666667
Cdc42ep1	1.397782333	0.962290721	0	7.166666667
Cdca7l	1.806392694	0.7405828	0	9.77027027
Cdcp1	1.936905358	0.739593188	2.129496403	14.52777778
Cdcp2	1.40652819	1.059907834	1.530487805	2.873563218
Cdh10	1.805376751	1.159534128	2.691304348	18.78947368
Cdh2	1.465722236	1.171597633	2.653153153	16.94444444
Cdh24	1.223466315	0.938226812	0	0
Cdh3	1.375809199	0.486961561	2.299145299	5.074074074
Cdh4	5.151838671	1.168265039	2.025641026	1.818181818
Cdh8	1.794486216	1.143429844	0	0
Cdhr3	1.411418976	0.989852621	0	0.795698925
Cdhr5	1.596363636	0.571630537	0	0
Cdk1	2.585148255	1.008667822	6.033707865	1.915254237
Cdk5rap2	1.209893471	0.884699753	1.827027027	0
Cdk6	1.253083794	0.564004531	3.089005236	4.483695652
Cdkn2a	1.312841886	0.742026578	1.703488372	0
Cdon	1.304290429	0.662184413	1.28	6.684782609
Cds1	1.39969106	1.053162592	3.31122449	8.777777778
Cdsn	2.032405294	0.802356336	0	0
Cdx2	2.173452769	1.123499142	0	0
Cdyl	1.201957754	0.882154882	3.121359223	4.890909091
Ceacam12	1.269609944	0.829025111	2.405714286	0
Ceacam20	2.65967366	0.644518272	1.888888889	0
Ceacam3	2.278020378	0.958674742	2.858974359	9.657894737
Ceacam5	1.280081301	0.93343983	4.1484375	2.582887701
Ceacam9	2.708196721	0.718089077	0	0
Cebpg	1.261921708	1.051187719	0	1.538617886
Cela3a	1.431243505	0.814285714	1.081300813	2.445736434
Cela3b	2.034013605	0.898099261	0	6.736111111
Celf2	1.477263741	1.133333333	11.25531915	0
Celf3	1.218695721	1.004338804	0	1.359281437
Celf5	2.308338332	1.096293605	0	0.666666667
Celf6	1.433090024	1.014961261	2.17961165	2.02866242
Cenpf	1.375812744	1.030661847	2.418397626	2.064516129
Cenpj	1.255378597	1.073422858	1.919003115	2.794007491
Cenps	1.210902592	1.052517091	0	0
Cep128	1.49378387	0.831382194	4.514285714	7.366071429
Cep68	1.262592438	1.010469702	1.643799472	1.64375
Cerkl	1.769255982	0.780673617	1.449856734	13.5
Cers3	1.235132159	1.008983717	1.958208955	0
Ces1a	1.917060593	0.854356583	0	10.60526316
Ces1f	1.251856436	0.752140708	2.260162602	0.646864686
Ces1h	1.849868963	0.668786127	0	0
Ces2a	1.409202958	0.643539932	2.568181818	0
Ces2g	1.427312775	0.949550977	0	0
Ces2h	1.263221154	0.668653751	0	1.412979351
Ces4a	1.22003632	0.97255077	0	1.806318681
Ces5a	1.433130699	0.747499242	2.46	5.940397351
Cfap100	2.103330711	1.130567187	1.67695962	1.9921875
Cfap161	1.840848806	0.980255285	0	4.172774869
Cfap221	1.484725051	0.599566056	0	1.527559055
Cfap36	1.403562409	0.703097221	0	2.764102564
Cfap410	1.53704698	0.909591195	0	0
Cfap46	1.491207888	0.803395985	0	0
Cfap53	1.253623188	0.792779159	3.985815603	5.048611111
Cfap57	1.415723109	1.088862204	0	0
Cfap58	1.779407363	0.687410381	0	2.338345865
Cfap69	1.965486194	1.167343041	0.980968858	0.714912281
Cfap70	1.258562288	0.875663456	0	0
Cfap77	1.321757483	0.940136233	2.582524272	10.31081081
Cfap99	1.609171224	0.524087276	0	0
Cfb	1.416313295	1.025863897	0	0
Cfc1	1.882685069	0.6256	0	0
Cfhr2	1.994314593	0.940501947	3.296052632	9.743589744
Cflar	1.360717496	1.056900163	3.728205128	1.001584786
Cftr	1.429784224	1.133356791	3.818181818	3.1328125
Cgas	1.261962203	0.843475914	0	0
Cgn	1.383139416	1.035491815	1.119284294	3.516339869
Ch25h	1.559648046	0.967101895	3.205128205	2.79245283
Chac1	2.715249013	0.909126422	1.84556962	2.488549618
Chaf1b	1.95691116	0.821860465	0	12.66666667
Chchd5	1.205646472	1.086256498	0	0
Chchd6	2.023015165	1.101659751	0	5
Chdh	2.204545455	1.082782268	0	10.75
Chgb	1.625610948	0.910746448	2.034188034	0
Chia1	2.318564218	0.724707502	0	0
Chic1	1.548115747	0.767681007	0	0
Chid1	1.319578447	0.888310057	0	3.162162162
Chil4	1.216917024	0.944092827	0	2.197573657
Chil6	1.426229508	0.919377652	0	13.71052632
Chml	1.640049906	0.827766374	0	0
Chmp1a	1.24113708	1.198656828	0	1.866396761
Chmp4c	1.549983504	0.994247915	0	2.096989967
Chn2	1.66017316	0.9980641	2.363309353	3.161716172
Chpf	1.450818463	0.798894688	0	1.1232
Chrd	1.57460579	1.008569388	0	0
Chrm3	1.291554599	0.809904153	25.73913043	18.13157895
Chrm4	1.375212224	0.836014235	2.326086957	2.851851852
Chrm5	1.805107527	0.990200167	0	0
Chrna3	2.687744459	0.985892914	1.557416268	0
Chrna4	1.321742453	1.138844043	0	1.582655827
Chrnb2	1.247130647	1.191495199	0	6.361111111
Chrnb3	1.426603842	0.87296691	0	0
Chrnb4	1.471299094	0.576119403	0	0
Chst13	1.370415648	0.974107386	0	3.951388889
Chst2	1.582001475	1.059891741	2.523961661	21.36111111
Chst3	1.403753252	1.153734473	1.254320988	3.795555556
Chst4	3.161490683	1.141752577	2.509009009	0
Chst5	2.314159292	0.780718018	0	0
Chst9	1.810108092	0.913301957	6.08	5.539473684
Chsy1	1.513824489	0.894024803	0	3.461538462
Chtf8	1.242208589	0.938451112	0	0
Cib4	1.505442499	0.658914729	2.620817844	0
Ciita	1.929341317	0.699811991	0	0
Cip2a	1.277820668	1.058347156	0	0
Cit	2.068124208	0.819772797	0	13.01315789
Ckap2	1.363470653	0.801502022	0	0
Clasp2	1.472095983	0.994417397	2.638977636	7.122994652
Clca3a1	1.26842477	0.904093567	0	2.07266436
Clca4c-ps	1.931608133	0.531674208	0	0
Clcf1	1.579883805	0.803458456	3.028409091	0.600903614
Clcn4	1.724227051	1.022706138	1.653250774	1.707746479
Clcnka	1.3437268	0.77768595	0	0
Cldn14	1.418147448	1.045900601	2.45	2.745173745
Cldn17	1.5	1.009112287	2.807017544	0
Cldn18	1.456170704	0.918287938	0	0
Cldn19	1.330413625	0.806308962	0	3.815217391
Cldn34b2	1.538692712	0.601872492	0	0
Cldn7	1.398806294	0.667996012	0	0
Cldn8	1.289825971	1.171844019	0	0
Cldn9	1.30653951	0.955396747	0	1.713754647
Clec12a	1.300664452	0.600817996	0	0
Clec14a	1.377565885	1.015480798	6.617021277	0
Clec1b	1.380633147	0.9522699	0	0
Clec3a	1.539961014	0.969795388	0	0
Clec4a4	2.461734694	0.50520156	0	4.017857143
Clec4f	1.243593702	1.078768233	0	1.876221498
Clec4g	1.547309833	0.561592389	0	0
Clec5a	1.954061625	0.911612503	0	1.563218391
Clec9a	1.813878775	0.666264664	1.533536585	1.980066445
Clgn	1.560747664	0.816835755	1.578378378	0
Cln3	1.231344336	0.575295664	0	0
Cln6	1.273325879	0.862149782	1.371794872	3.347222222
Clspn	1.452818991	0.988688883	0	0
Clstn2	1.400515132	1.102828521	0	2.910958904
Cma2	1.893280632	0.84056272	0	0
Cmah	2.650154799	0.739307049	2.149501661	6.189189189
Cmip	1.211892465	0.853942857	0	2.941798942
Cmtm4	1.364937808	1.138415434	0	3.263636364
Cmtm5	2.407692308	0.829848594	0	0
Cndp1	1.244563505	0.888385636	2.132	4.145454545
Cnga1	1.295539666	0.656406749	0	0
Cnga4	1.975763962	0.564939848	0	0
Cngb1	1.671138211	0.832489646	1.54137931	4.672727273
Cnih3	1.291409081	0.806884971	0	0
Cnppd1	1.312435805	1.133952921	0	0
Cnpy1	1.219934995	0.587885986	1.043763676	0
Cnrip1	1.427988174	0.981054978	0	2.336956522
Cntf	1.699903462	1.141807326	0	2.85326087
Cntfr	2.107064822	0.954605263	0	0
Cntln	1.335016006	1.119531334	3.1	1.903409091
Cntn1	1.268018018	0.949100379	28.08695652	4.428571429
Cntn3	1.73006135	0.920283019	3.942675159	4.544642857
Cntnap2	1.724100913	0.545915779	8.275862069	0
Cntnap4	2.10109432	0.811257351	15.22857143	0
Cntnap5a	1.772774327	0.982142857	4.052083333	0
Cntnap5b	1.426337943	0.874683544	3.691176471	16.25
Cntrob	1.203403386	1.091506082	4.620155039	0
Coa3	1.217204012	1.179854462	2.613445378	0
Coch	1.389974511	0.921141838	0	5.446428571
Cog1	1.27950749	1.00801131	0	3.109589041
Cog2	1.273239437	1.040294388	1.498915401	1.979667283
Col10a1	1.31367453	0.886443149	0	1.278301887
Col16a1	1.563803169	0.592239967	0	3.794642857
Col20a1	1.257923815	1.00728005	1.85	2.338345865
Col23a1	1.576571201	1.026717557	2.107913669	0
Col26a1	1.518871381	0.779001836	3.044334975	0
Col28a1	1.300946227	0.984045049	4.263157895	5.793333333
Col9a1	1.725604671	0.768316072	3.263157895	6.5
Col9a3	1.530268199	1.04630621	0	0
Colec12	1.409780475	0.842555911	2.373737374	1.622857143
Commd4	1.351339855	1.094919421	0	0
Comt	1.20030319	0.941280556	0	3.627272727
Copb1	1.211173524	0.800915332	2.447368421	2.143283582
Coprs	1.435557587	0.844486081	0	0
Cops8	1.209476725	1.014379386	3.51758794	4.777777778
Cox4i2	1.217771729	1.037572254	1.917266187	2.722408027
Cox8c	2.322371468	1.110795455	0	0
Cpa3	1.216959511	0.853609175	0	0
Cpa4	1.368103101	0.980029806	0	3.601973684
Cpb2	1.299027138	0.439238653	2.02690583	5.310810811
Cplane2	1.242902208	0.934398175	0	0
Cplx1	1.881299735	0.915057915	2.308219178	3.145299145
Cplx2	1.30350438	1.073771319	0	0
Cpn1	1.650480256	0.916666667	1.644501279	0
Cpne4	1.80561674	0.679986101	3.705882353	5.972222222
Cpne8	1.494159472	0.974881112	1.835748792	2.667953668
Cps1	1.220161532	1.091993721	4.640243902	0
Cpsf3	1.264435647	0.869011815	1.890243902	0
Cpsf4l	1.340727978	1.167929676	0	2.215139442
Cpsf6	1.283356933	1.006805719	3.660194175	1.197781885
Cpsf7	1.316927859	1.186484444	0	0
Cpt1a	1.687388681	0.951336559	6.633663366	1.817158931
Cpz	1.326263697	1.018429136	0	2.437086093
Crabp1	1.976240391	0.719569603	1.414141414	4.178082192
Crb2	1.279203923	0.556774809	2.237467018	9.325
Crbn	1.46287577	0.935923077	2.092307692	0
Crebbp	1.224560193	0.844306976	5.584158416	5.990740741
Crebrf	1.285568153	1.101087962	0	2.624338624
Creg2	2.835250805	0.943113772	1.402	2.867924528
Crhbp	1.923734854	0.968300558	8.319148936	0
Crisp3	1.931686047	0.984993614	0	0.69245283
Crmp1	1.865044248	1.097692862	3.093567251	1.713235294
Crocc	1.348415064	0.664374445	0	0
Crp	1.646200814	0.636212625	2.521327014	8.847222222
Crtam	2.408785845	0.736057069	4.699115044	0
Crtap	1.500568505	0.971953366	0	0
Crxos	2.01729249	1.186834463	0	8.283783784
Crybb2	1.392219135	0.918457462	0	0
Crybg2	1.524725275	1.121142857	0	0
Cryga	1.705490849	1.061351351	0	3.483394834
Crygb	1.960019039	0.789018692	0	3.125412541
Crygf	2.597368421	1.0804	1.242253521	8.608108108
Crym	1.66984019	1.060159245	0	0
Csdc2	1.477693403	0.873569557	0	0
Csf2rb	1.298736116	0.764415895	0	0
Csf2rb2	2.515705903	0.852503103	0	1.734177215
Csgalnact1	1.212839358	0.967490537	0	7.191780822
Csk	1.285260931	0.908534453	3.473684211	2.356932153
Csl	1.685459941	0.703712995	0	3.872246696
Csmd1	1.228148148	1.142978723	4.566878981	0
Csmd2	2.702681388	0.573878147	0	0
Csmd2os	7.465393795	1.150927835	0	0
Csn1s2a	1.495397008	0.811520376	0	4.982608696
Csn2	1.845901639	1.156264032	2.531914894	0
Csn3	1.725046382	1.065913371	3.15	0
Csnk2a1	1.418595562	0.93631186	0	2.302752294
Csrnp1	1.260259864	1.065046462	0	10.50909091
Csrnp3	1.280887012	0.702153955	3.786585366	3.75
Csrp1	1.221215173	1.095894111	1.682539683	1.214285714
Csrp3	1.273198101	0.719107807	0	3.237668161
Cst12	2.277255639	0.753031102	0	0
Cst7	1.42815628	0.611704231	2.142394822	5.554054054
Ctbp1	1.208887334	0.874455338	1.246575342	2.919402985
Ctcflos	1.315948276	0.954245832	0	0
Ctdsp1	1.223822618	0.998391979	0	1.427240978
Ctnna3	1.278113316	0.838320575	3.423312883	0
Ctnnd2	1.777064956	0.9625	8.914893617	10.3974359
Ctps2	1.311867525	0.78525641	0	0
Ctrc	2.370594714	1.173042439	2.153846154	0
Ctrl	1.263573986	1.099229584	0	0
Cts7	3.319018405	1.077623907	1.200534759	1.064912281
Cts8	2.146075581	0.962816215	2.522522523	10.11111111
Ctsg	1.473658537	0.851010101	2.290697674	0
Ctsll3	1.475369458	1.103532704	3.414634146	1.368530021
Ctsq	1.363786461	0.714761661	0	0
Ctsz	1.478940441	1.000970309	0	4.12173913
Cttn	1.209747792	1.157425159	0	6.287037037
Ctu1	1.568378778	0.82720968	0	0
Cubn	1.645727795	1.172828891	2.396296296	2.362637363
Cul2	1.441549984	0.745756246	2.591743119	0
Cul4b	1.447826087	0.712860059	0	0
Cxcl13	1.372850443	0.715497919	0	3.747404844
Cxcl14	1.941971831	0.836475639	0	2.357954545
Cxcl3	1.632481752	0.970009597	0	2.580335731
Cxcr2	1.293423695	1.025436047	0	0
Cyba	1.213395776	0.955527807	0	0
Cybb	2.407631738	0.799184783	0	0
Cybc1	1.556379338	1.13968613	0	0
Cyct	1.973651709	0.900580271	0	0
Cygb	1.274846486	1.108380049	0	1.432494279
Cyp11a1	1.201557407	1.134695422	0	1.012056263
Cyp17a1	1.302725968	1.111608809	4.142045455	0
Cyp19a1	1.338999056	0.757676903	2.542713568	2.079365079
Cyp1a1	1.215930018	0.847697757	0	0.951048951
Cyp21a1	2.568379447	0.938540841	0	0.530224525
Cyp26a1	1.460356484	0.724214692	0	3.070652174
Cyp26b1	1.305866667	0.988372093	2.106761566	5.034782609
Cyp2a12	1.28439235	0.706777996	0	0
Cyp2a22	2.205631958	0.674450549	0	1.295019157
Cyp2a4	6.876470588	0.83537159	0	0
Cyp2a5	2.847665848	0.76641791	0	2.405228758
Cyp2c29	1.690456432	1.057498057	0	0
Cyp2c40	1.479036574	0.674574754	0	0
Cyp2c50	1.297127469	1.181563376	0	0
Cyp2c54	1.220737141	0.901275652	5.512820513	1.542222222
Cyp2c66	1.332534452	0.721975089	0	0
Cyp2c67	2.596385542	1.105011933	0	1.030120482
Cyp2d11	1.331024931	0.918281382	0	0
Cyp2d37-ps	1.264555053	0.692026144	0	0
Cyp2d40	3.164902998	1.051193226	0	9.513043478
Cyp2d9	1.851590106	1.11954262	0	0
Cyp2e1	1.364222401	0.975121533	0	3.378854626
Cyp2j11	1.717874396	1.076204819	1.473684211	0
Cyp2j5	1.696896552	0.854791667	0	6.819444444
Cyp2j6	1.821062992	0.988807448	0	2.427312775
Cyp2j9	1.473847894	0.928021635	2.526066351	3.475935829
Cyp3a11	2.801987225	1.044126984	0	2.32967033
Cyp3a41a	2.225669958	0.342763874	2.743494424	8.963636364
Cyp3a41b	2.225669958	0.342763874	0	0
Cyp3a44	2.949865712	0.804611176	0	2.735449735
Cyp3a57	1.217407271	0.919478528	0	3.345454545
Cyp3a59	1.533561979	0.858560794	0	0
Cyp4a10	2.988740324	0.600101368	0	0
Cyp4a14	1.638083228	0.853535354	0	0
Cyp4a31	1.450030285	0.662166405	0	0
Cyp4a32	1.821818182	0.717107466	0	4.212328767
Cyp4b1-ps2	2.214154412	0.982716049	0	0
Cyp4f15	2.236503856	0.850218782	3.593984962	2.92173913
Cyp4f16	1.416947807	0.845072191	0	1.652452026
Cyp4f18	1.551992671	1.163206073	0	0
Cyp4f37	1.270235546	0.869565217	0	3.883928571
Cyp7b1	1.35539991	0.634055439	2.584615385	1.555066079
Cyp8b1	1.947465681	1.021025641	0	0
Cysrt1	1.213562232	0.991777265	0	1.696682464
Cytip	1.328301887	0.87902036	7.716814159	0
Cytl1	3.086538462	0.997125404	0	0
Cyyr1	1.247128271	0.97765782	4.2125	7.555555556
Czib	1.450434426	1.067719232	0	0
D030018L15Rik	1.230935252	0.667665418	2.324675325	3.401069519
D030024E09Rik	2.118426335	0.638792315	11.08571429	19.83333333
D030025E07Rik	2.02283105	0.935577481	3.475862069	15.81578947
D030025P21Rik	1.241235597	0.833982853	0	1.448192771
D030045P18Rik	1.428841787	0.777239199	8.777777778	0
D10Wsu102e	1.265388346	1.170632618	2.533834586	13.30555556
D17Ertd648e	3.211654387	0.696385008	3.237804878	2.189309577
D1Pas1	2.021680217	0.86846473	1.645833333	3.657407407
D230030E09Rik	1.754371357	0.700616457	0	3.361256545
D430036J16Rik	1.644273832	1.149181548	2.324786325	0
D530049I02Rik	1.68018018	1.136112949	5.619047619	0
D5Ertd577e	1.629179331	0.729559748	0	0
D5Ertd605e	1.327474403	0.783666586	0	0
D630003M21Rik	1.323709322	0.833752621	0	2.585760518
D630013N20Rik	1.635111111	0.873992977	6.385714286	1.99609375
D630045J12Rik	1.634754098	0.979347826	0	0
D730045A05Rik	3.128787879	0.825730675	0	4.765217391
D730050B12Rik	1.494030699	0.864646465	1.593650794	0
D7Ertd143e	2.942492013	1.177426072	0	0
D7Ertd443e	2.217967599	0.626669493	3.062992126	2.759358289
D830030K20Rik	1.577777778	0.243190661	0	0
D930020B18Rik	1.483158276	0.603539318	4.857142857	6.694444444
D930028M14Rik	2.937974684	0.653861079	3.523809524	0
Dab1	1.924505692	0.944182172	13.59574468	16.02777778
Dapl1	1.806380638	1.052152982	2.028	3.195439739
Daw1	2.207890744	0.490778037	2.609302326	31.63888889
Daxx	1.412104204	1.185747801	0	0
Dazap2	1.271131091	1.125544651	0	0
Dbh	1.437342728	1.151353157	0	8.703703704
Dbp	1.420690183	1.117193637	0	0
Dcdc2c	1.627208481	0.60858349	3.391891892	3.886075949
Dclk1	1.468446602	1.048121503	2.308300395	17.15789474
Dclk3	1.507001647	1.013376384	2.325	1.70995671
Dclre1a	1.292170219	1.012827632	0	1.925438596
Dcstamp	2.162577594	1.168166367	3.315789474	0
Dct	2.131527094	0.902404922	1.578347578	7.671052632
Dctd	1.266741911	0.53693372	3.81875	1.973333333
Dctn5	1.30665916	1.167088443	0	0
Ddi1	1.214488636	0.909751037	3.399103139	0
Ddx31	1.422050086	1.090236408	12.01851852	0
Ddx58	1.233377006	0.858676919	2.515418502	8.107142857
Ddx60	1.429485357	0.923646623	2.5	4.116071429
Dedd	1.210839577	1.191659832	1.813471503	1.150119142
Defa-ps13	1.909496495	1.146086957	0	0
Defa17	2.761538462	0.214492754	0	0
Defa20	1.222222222	0	0	0
Defa21	2.06512605	0.291666667	2.448101266	2.51369863
Defa23	1.366666667	0.578512397	0	0
Defa25	2.658862876	0.695562436	0	0
Defa30	1.322661645	0.853742802	0	0
Defa31	1.366666667	0.578512397	0	0
Defb14	1.753369945	0.862235067	0	0
Defb19	2.0892326	0.776695392	2.436305732	0
Defb2	3.617977528	0.845394737	0	0
Defb23	1.222355051	0.833482276	0	0
Defb29	1.334375	0.764957265	1.916030534	1.440677966
Defb30	1.383991147	0.889900884	0	0
Defb35	1.745393635	0.494586895	0	0
Defb45	1.763214671	0.978814772	2.601941748	3.659685864
Defb47	1.578916021	0.690082645	0	3.398148148
Defb5	1.366929134	1.000330907	4.992857143	0
Defb9	1.7425546	0.970970971	0	0
Dennd1b	1.385592215	0.87025083	2.547325103	2.543269231
Dennd2a	1.372176483	0.921421294	0	2.013477089
Dennd2c	1.445690974	0.647109684	1.962025316	0
Dennd5a	1.294308145	0.949761502	3.203821656	0
Dennd6a	1.204430133	0.877872646	0.832752613	4.688888889
Depdc1b	1.254826255	1.032054246	2.108333333	9.189189189
Det1	1.236008801	1.004839825	0	2.151041667
Deup1	1.616148246	0.772258415	0	0
Dgkb	1.264766625	0.694033009	5.946808511	7.636363636
Dgkh	1.290522348	0.914059583	2.776041667	0
Dgkk	1.52573326	0.771401693	0	0
Dgkq	1.277262898	1.17141216	0	1.285285285
Dgkz	1.474136841	0.856720827	2.464150943	0.72425829
Dhrs2	1.418617614	0.861847858	0.923076923	0
Dhrs4	1.35980928	1.135118946	2.682608696	0
Dhx33	1.256138895	1.055258061	1.381308411	0
Dhx36	1.646652774	0.893112097	0	1.956175299
Dhx40	1.675580024	1.054904832	2.369565217	5.982142857
Dhx57	1.289827255	1.030034777	0	0
Diaph3	1.6814667	0.661600111	0	24.52631579
Dido1	1.253722127	1.080542152	0	0
Dipk1c	2.351466667	0.539305302	0	0
Diras1	1.558490566	1.086159487	0	0
Diras2	1.623362037	0.832360571	0	2.83269962
Dis3	1.393655371	0.944776017	4.202380952	1.342931937
Disp1	1.29601958	0.801712483	2.298701299	2.013157895
Disp3	2.772099448	0.974396135	0	0
Dlc1	1.554953179	0.699093656	5.112781955	2.969348659
Dlec1	1.225589687	0.720032507	0	0
Dlg2	1.272749571	0.700401808	3.910344828	0
Dlg4	1.449389806	0.698557197	0	1.45194274
Dlgap1	1.498258943	1.026059764	3.614864865	5.680555556
Dlgap3	1.767456359	0.594604582	0	0
Dlgap5	1.301095843	0.812067882	0	0
Dlk1	1.606048222	0.757152362	7.174418605	1.554964539
Dlk2	1.207411405	0.930750206	0	8.310810811
Dlx4	1.687022901	0.615553122	0	0
Dlx4os	1.678759201	0.654928495	0	0
Dlx5	1.249724366	0.607012623	1.669767442	0
Dmac1	1.242310695	1.092471697	0	0
Dmbt1	1.957026214	0.996442336	0	1.443645084
Dmbx1	1.320324006	0.880782918	0	3.794642857
Dmgdh	1.94273399	1.098937583	0	0
Dmkn	1.463474026	0.962616822	0	0
Dmrt1i	1.912044073	0.887132141	3.299465241	2.315589354
Dmrt3	1.927466151	0.748922414	2.811111111	12.65789474
Dmrta1	2.529991783	1.04620462	7.111111111	15.22222222
Dmrtb1	1.820952381	1.109639441	1.650246305	5.444444444
Dmrtc2	1.907040328	0.895635674	0	0
Dmtn	1.342655194	1.010539764	2.633333333	1.827272727
Dnaaf3	1.74770825	0.611455108	0	0
Dnah1	1.76755618	0.739354448	0	0
Dnah3	1.94789167	1.026016616	0	0
Dnah6	1.465425532	0.997645397	3.300492611	1.030120482
Dnah8	1.445283019	0.729138167	7.58974359	0.873757455
Dnajb12	1.354843416	0.953195279	2.753488372	1.877394636
Dnajb13	1.966297663	0.88481963	0	1.689243028
Dnajb3	1.509756098	1.131371295	0	0
Dnajb8	1.494013535	0.87254902	0	2.646387833
Dnajc14	1.359744043	0.984800782	3.4743083	1.111680328
Dnase2a	1.409419296	0.968761043	0	0
Dnase2b	1.211218569	0.806293421	0	0
Dnm1	1.484337349	0.870074658	0	0
Dnmt3l	1.637777778	0.947968097	1.663716814	5.241071429
Dnttip1	1.224069149	1.198553307	0	0
Doc2a	1.43853211	0.796296296	0	0
Dock1	1.319291527	0.859842032	4.688	3.58974359
Dock7	1.388729848	0.718860547	0	0
Dock8	1.510675808	0.823275862	0	2.298165138
Dock9	1.233675256	0.772248804	4.059210526	3.452173913
Dok6	2.009109312	0.800450324	3.628378378	16.55555556
Dpep2	1.240995608	1.199613236	0	1.309597523
Dpep3	2.190458716	0.746400694	0	0
Dpf1	1.225389362	1.137579329	6.445544554	12.68421053
Dpm1	1.235504294	1.140185837	0	0
Dpp6	1.334737828	0.822360248	3.653266332	4.621621622
Dpp9	1.210638298	1.047965294	0	1.98349835
Dppa1	1.817575758	0.906898486	2.392592593	0
Dppa3	1.521223186	0.753859107	2.594713656	0
Dpyd	1.22298045	1.034491979	3.674285714	6.696428571
Dpys	1.416444207	0.956025605	0	6.006849315
Dpysl2	1.325430384	1.044852808	2.43083004	1.114919355
Dpysl3	1.275468105	0.91945789	1.4	6.133928571
Dpysl4	1.737068966	0.829685363	0	5.685185185
DQ267100	1.341609589	1.112633181	0	0
Drc7	1.227917121	0.975008114	0	15.77777778
Drd1	1.220250101	1.035196687	2.60625	4.959459459
Drd4	1.455586261	1.106628242	0	0
Dreh	1.94608017	0.645677381	0	0
Dsc2	2.503376623	0.614545455	3.210191083	1.955719557
Dscaml1	1.550140056	0.45203353	0	0.946902655
Dse	1.222109051	1.094507021	2.312030075	18
Dsg1a	1.432650528	1.068479685	0	0
Dsg4	3.904463587	1.068770764	0	0
Dspp	1.359006211	1.027707168	0	0
Dthd1	1.599197503	0.624646983	2.531531532	0
Dtl	1.403183509	1.024764974	5.275641026	19.33333333
Dtna	1.336357947	1.077153558	1.714285714	20.66666667
Dtnb	1.84647171	0.657155086	0	7.218181818
Dtx1	2.972706596	1.059898477	0	0
Dtx4	1.381113575	0.929101019	0	0
Dubr	1.240036173	0.794154656	2.039855072	0
Duox1	1.327070285	0.569058296	2.421965318	3.795366795
Duox2	1.882156489	0.659531091	0	0
Duoxa2	2.011218766	0.589156627	0	0
Dusp21	1.880274779	0.70432313	0	3.477419355
Dusp22	1.28419104	0.89404908	0	2.416981132
Dusp7	1.255143171	1.078227888	2.467362924	2.484536082
Dusp9	1.867708333	0.527857829	0	0
Dux	1.349768875	1.146207585	1.416233091	2.495978552
Dxo	1.269817785	0.945082025	0	0
Dydc1	1.932193732	0.804959178	0	0
Dydc2	1.846111111	0.716323731	0	1.740088106
Dync1i2	1.20068156	1.176643768	1.151843818	2.114678899
Dynll2	1.379414733	0.796013289	0	0
Dynlrb2	1.381898455	0.938162544	3.378571429	0
Dytn	2.356109726	1.112580744	3.188679245	1.494252874
Dzank1	1.307490528	0.759043616	8.457142857	4.066666667
Dzip1	1.293225679	0.913275727	2.056478405	3.202702703
Dzip1l	2.107231358	1.052189661	2.232	0
E030025P04Rik	1.580412627	1.055021834	2.862244898	5.878378378
E030030I06Rik	1.300633914	1.144634956	0	1.563909774
E130018O15Rik	1.203443878	0.930887826	0	0
E130101E03Rik	3.198740378	1.025214741	0	0
E130114P18Rik	1.622535663	0.94921875	2.817567568	1.900362319
E130119H09Rik	1.933757962	1.00025413	0	0
E130304I02Rik	1.343161634	1.010826586	8.987804878	0
E230025N22Rik	1.638730675	1.08537415	0	0
E2f5	1.695546164	0.827928212	0	1.709193246
E2f8	1.551329056	0.701277955	0	0
E330017L17Rik	1.301984127	0.825885668	3.688372093	8.513513514
E330021D16Rik	2.207521827	0.881578947	2.28436019	4.421052632
E430016F16Rik	1.413063063	0.75973031	2.270992366	0
E430018J23Rik	1.289704641	0.914779745	0	0
Eaf2	1.224940334	1.154500354	0	7.105263158
Ear6	2.052316076	0.577675767	0	0
Ear7	2.144159544	0.606658446	0	0
Ebf1	1.456489173	1.058755396	3.620320856	4.145454545
Ebf3	1.332788739	1.021429283	0	2.111111111
Ebna1bp2	1.424858466	1.083549094	0	0
Edar	1.484898537	1.071061919	0	6.437086093
Edaradd	1.752919197	1.167315175	0	10.56578947
Edc3	1.26179814	1.010637041	0	1.802606178
Eddm3b	2.302033493	0.884015852	0	0
Edil3	2.007802875	0.870788007	5.221238938	0
Eef1aknmt	1.321791437	1.191053597	0	0
Eefsec	1.776853253	0.91934487	3.189781022	5.652173913
Efcab5	1.614854347	1.135057471	3.610837438	5.428571429
Efcab6	1.325882652	0.812277127	5.465116279	14.76315789
Efcab9	1.201310304	1.151083467	0	0
Efhb	1.668051821	0.788904899	3.185714286	3.256880734
Efhd1	1.234930094	0.635207417	0	3.284768212
Efna3	1.785158039	1.124939817	0	0
Efnb3	1.589427765	1.064868204	2.154929577	0
Egfem1	1.335292084	1.116548616	6.06122449	7.986842105
Egfl7	1.488750502	0.867908754	0	3.857142857
Egr4	2.816292602	0.784018723	0	0
Ehd4	1.239815776	0.751191002	1.026768642	1.971128609
Ehf	3.592621061	0.886614173	2.213953488	11.19444444
Eid1	1.358721204	0.965131472	0	0
Eif2ak2	1.229966033	0.739516864	2.588	0
Eif4e2	1.322443574	0.896142719	0	2.107865169
Eif4enif1	1.791025767	1.081557923	0	0
Eipr1	1.310688545	1.048164587	0	0
Elavl2	3.568421053	0.74026438	5.451612903	8.583333333
Elavl4	1.649058149	0.797426592	0	1.12565445
Elf1	1.844834976	0.818119423	0	1.819956616
Elf5	1.895990472	0.990472487	1.955017301	0
Elfn2	1.991822992	0.658876743	0	1.501154734
Ell	1.503312883	1.151685184	6.062068966	0
Elmo1	1.447038845	0.811334037	3.391025641	16.47222222
Elmo2	1.34617976	0.990295858	0	1.013471503
Elobl	1.270916927	0.764338547	0	0
Elovl1	1.260289855	1.039508632	0	3.272727273
Emb	1.369923702	0.714084507	3.776	5.522292994
Emilin3	1.759157212	1.195302843	2.166666667	2.574239714
Eml2	1.606439342	1.029518209	0	0
Emx1	1.21875	0.961998161	4.681818182	8.918918919
Emx2	1.209799789	1.07742501	0.984320557	0
En1	1.213427948	1.187879391	3.953125	1.817689531
Enah	1.646823634	0.64213169	0	2.284644195
Enam	1.291666667	1.011433352	0.883629191	5.772151899
Endod1	1.326550079	1.061460413	5.075268817	1.489003881
Enkd1	1.237163431	0.921091445	0	0
Eno1b	1.910214704	0.987232574	6.487179487	15.08333333
Eno2	1.394636985	0.867369258	0	0
Eno4	1.324786987	0.859129137	0	0
Enox1	1.692575717	1.016915575	0	20.22222222
Enpep	1.683410722	1.193250649	2.491596639	7.743243243
Enpp7	1.787559304	0.767553794	1.886554622	0
Entpd1	1.329225005	0.965936019	5.725663717	2.146627566
Entpd8	1.323865219	1.127058824	0	0
Eogt	1.263972485	0.964118152	3.806818182	1.604938272
Epb41l2	1.449698862	1.160972405	0	10.875
Epb42	1.347604485	1.141196013	0	1.743589744
Epc2	1.384692995	1.098059751	5	20.65789474
Epcam	2.407126611	0.622981366	0	0
Epgn	2.115862069	0.96085822	0	7.243243243
Epha10	2.056260342	1.05663596	0	0
Epha4	1.225318371	0.758860759	2.316017316	2.470198675
Ephb2	1.819249592	0.799193377	2.398373984	0
Ephx2	1.220632356	1.190710248	0	0.733821734
Ephx4	1.313772139	0.872815366	0	1.416356877
Epm2a	1.232640818	0.975669285	1.510447761	4.348214286
Epop	2.12372549	1.105412256	0	2.922779923
Epp13	1.480941704	1.128834356	0	0
Erbb2	1.706714355	1.106765835	0	3.351648352
Erbb4	1.221238938	0.867210097	11.57407407	0
Erg	1.224087285	0.859608249	1.609589041	4.055555556
Eri2	1.231039326	0.99756865	0	0
Erich1	1.311493462	1.15998506	0	0
Erich3	1.295032914	1.054270463	0	2.869955157
Erich5	1.353454822	0.977702878	0	0
Erich6b	1.885513153	0.79738806	2.059633028	0
Ern2	2.000856164	0.904623514	0	2.581699346
Erp27	1.232938017	0.720738089	0	5.814814815
Esd	1.750417041	1.070271705	1.149870801	6.324074074
Esp1	1.45177483	0.814359638	0	11.77777778
Esp15	3.037414966	0.617603768	3.352201258	11.77777778
Esp16	1.661912752	0.922623178	4.147435897	6.430555556
Esp23	1.450980392	0.866188769	2.271356784	12.86111111
Esp31	1.621086009	0.905466238	4.45112782	4.112107623
Esp34	1.750131787	1.059597523	2.941634241	3.63878327
Esp6	2.546825034	1.091559797	0	0
Espl1	1.285194805	0.995169402	0	1.106770833
Espn	1.282358156	0.973969915	0	0
Espnl	1.392075797	1.035024774	1.405882353	0
Ess2	1.214224507	0.802235331	0	0
Etaa1	1.460957773	1.069738088	5.878787879	5.62037037
Etaa1os	1.490911309	1.139186475	4.276190476	0
Etd	1.957792208	0.517165412	0	0
Etfbkmt	1.300648882	0.991692173	1.828496042	1.528052805
Etnk2	1.513536866	0.7700457	0	2.023668639
Etv1	1.349787069	1.193687357	4.606837607	0
Etv2	2.167353244	0.790191813	0	0
Eva1b	1.324419423	1.169978144	0.962711864	1.961977186
Eva1c	1.219004308	1.031500085	0	3.38292011
Evl	1.492129427	0.775659095	1.533762058	1.304526749
Evpl	1.695146613	0.857142857	0	4.84516129
Exosc7	1.663596168	1.011078851	0	0
Exosc9	1.515552927	0.740935964	0	0
Eyelinc18	1.320405577	1.057462091	0	0
F13b	1.24095458	0.960627959	0	0
F2rl3	2.035330261	1.017601432	4.8	2.546816479
F630028O10Rik	1.618660157	0.568391028	0	0
F630111L10Rik	1.440936426	0.849673203	0	0
F830045P16Rik	1.969068128	0.558605919	1.344827586	13.47222222
F930015N05Rik	1.472572753	0.865545187	3.786458333	7.818181818
F930017D23Rik	1.318104427	1.106468663	0	0
Fa2h	1.389388489	0.801626689	0	0.982942431
Faah	1.257998464	0.786742156	3.428571429	3.026200873
Fabp3	1.358643923	1.007839418	1.76980568	1.76626826
Fabp4	1.27302787	0.972684654	1.760784314	2.873096447
Fabp5	1.250139043	0.810630264	0	7.108108108
Fabp6	1.262517883	1.003631082	2.794326241	1.647509579
Fabp9	1.398381035	0.745306324	0	0
Faim2	1.525571726	0.821133412	1.022624434	0
Faiml	1.750840336	0.930777149	0	0
Fam110a	1.903106633	0.835691287	2.056097561	0
Fam114a1	1.249169791	0.88995052	0	0
Fam122c	1.458737864	0.697909863	0	4.67826087
Fam135b	1.274216191	0.85405721	3.352422907	8.972972973
Fam13c	1.22656618	1.057360777	0	6.434210526
Fam149a	1.210752688	1.191797718	0	0
Fam151a	1.427817448	0.998458693	0	0
Fam161a	1.255184332	0.976026761	0	7.381578947
Fam162b	1.284026258	1.184848485	11.03703704	1.807486631
Fam163a	1.434647303	0.82911985	0.941471572	3.037433155
Fam166b	1.205363055	1.120804493	0	1.399608227
Fam167a	1.240818339	0.643202579	1.545454545	0
Fam168b	1.253846154	0.921497656	0	1.776639344
Fam169b	1.459679855	0.997379705	0	0
Fam170a	1.58619211	0.849641453	1.716666667	4.564102564
Fam170b	2.218500797	0.476637268	2.687203791	0
Fam171a2	1.288382399	0.833355877	0	0
Fam171b	1.341895659	0.995577178	2.769230769	0
Fam174b	1.3534699	0.568709102	0	0
Fam183b	1.756659142	0.672751859	0	0
Fam184b	1.550038197	1.149358583	0	0
Fam186a	1.316392626	0.872185154	0	0
Fam189a1	2.327853881	0.738853503	4.085365854	1.579335793
Fam205a1	1.964581763	1.071578947	0	4.013071895
Fam20a	1.783321194	1.08637752	0	1.895491803
Fam216b	1.473251029	1.118168813	4.920353982	0
Fam217a	1.817687568	1.053399015	0	4.247252747
Fam221a	1.703664478	1.041156841	0	0
Fam222a	1.304697038	0.944652164	1.857819905	0
Fam234b	1.242771914	0.86878034	2.80952381	6.296296296
Fam243	1.286559316	0.84399376	0	0
Fam24b	1.462847879	0.798354662	0	0
Fam3b	2.833791209	0.928124217	1.727777778	0
Fam49a	1.346622536	0.857278692	0	6.864864865
Fam71a	1.282284559	0.754779902	0	1.026030369
Fam78b	1.295178197	0.755472103	0	3.993243243
Fam83c	1.548154434	0.940506984	0	0
Fam83f	1.738367658	0.92601626	0	0
Fam83g	1.32994437	0.87033195	0	5.839285714
Fam83h	1.43832262	0.905740787	0	0
Fam90a1a	1.349255583	0.738778514	0	2.055702918
Fam92a	1.381997584	1.078932179	2.03125	9.175
Fap	1.784895588	1.145797782	2.718487395	3.168539326
Farp1	1.303116147	0.907746663	0	17.52777778
Fat1	1.457337884	0.776338148	2.80625	15.83333333
Fat2	1.789772727	0.659574468	1.14556962	0
Fate1	1.693290735	0.830336561	5.670212766	0
Fblim1	1.8865483	0.767935122	0	8.638888889
Fbll1	2.449438202	0.964742348	0	0
Fbln1	1.433311646	0.819215988	2.153846154	2.668449198
Fbln5	1.360732151	0.9474102	6.376237624	1.137019231
Fbn2	1.700828157	0.818083378	3.30625	2.905405405
Fbp1	1.540645161	1.110592627	1.8625	7.712962963
Fbxl12os	1.344835722	0.866179175	1.725	0
Fbxl3	1.235323771	1.001834314	2.371929825	1.802675585
Fbxo15	1.421082949	0.953366446	0	2.565543071
Fbxo27	1.478883321	0.726275943	1.600985222	0
Fbxo7	1.304671687	1.135962241	3.939130435	1.87254902
Fbxw14	1.707592892	0.529769137	0	0
Fbxw15	1.784605433	0.848448687	0	1.471910112
Fbxw17	1.28685259	0.714433583	9.794871795	0.752342704
Fbxw19	1.629510826	0.929141717	0	0
Fbxw26	1.832881662	1.183544304	3.705882353	1.441605839
Fcamr	1.337465981	1.196258816	0	0
Fcer2a	1.740498034	0.502160102	0	0
Fcgr3	2.236057834	0.715089648	0	0
Fcho1	1.284462886	0.951882845	0	0
Fchsd1	1.343108504	0.791951405	0	1.83877551
Fcna	2.205298013	0.82	0	0
Fcor	1.826598876	0.751907803	0	0
Fcrl1	1.317538462	0.941722169	3.563909774	0
Fcrl5	1.991631799	1.147828118	0	0
Fcrl6	1.932044199	1.079328045	0	0
Fcrlb	1.207082833	0.96107507	0	0
Fendrr	1.626955075	0.956199746	0	1.855263158
Fer	1.348346738	1.172754195	2.782051282	0
Fer1l5	1.606267806	0.798123534	0	0.66616085
Fer1l6	1.53185145	0.9433572	0	0
Ferd3l	1.88590604	0.674033149	1.588679245	9.319444444
Fes	1.560083857	1.032401243	0	0
Fezf2	1.734065934	1.008798776	1.65615142	7.324324324
Ffar1	1.625902527	1.010942761	0	0
Ffar2	1.795229785	0.669297164	0	0
Ffar4	1.739226519	1.173354735	2.855172414	0
Fgb	1.868759812	1.093286062	0	0
Fgd4	1.372643324	1.0477965	1.89	2.829383886
Fgd6	1.310159307	1.123152709	2.479069767	4.82
Fgf12	1.552041633	1.169916435	4.25	0
Fgf14	1.564446367	0.909031199	3.070351759	0
Fgf21	1.625517022	1.186483633	3.552631579	1.546987952
Fgf23	2.721991701	1.014360313	0	1.97689769
Fgf4	1.933995742	0.634863486	0	1.286624204
Fgf5	1.256218058	0.99824781	3.18452381	1.462469734
Fgfr3	1.52076049	1.004553734	3.15	0
Fgfr4	1.225246928	0.682182672	0	1.067997044
Fgfrl1	1.329393771	0.939326399	0	1.471299094
Fgr	1.37944664	0.798774259	3.366492147	0
Fhad1	1.366736842	0.615919629	0	0
Fhit	1.779236277	0.896912521	2.534979424	9.916666667
Fhitos	1.637371036	0.774678112	5.371794872	3.248407643
Figla	2.072802198	0.476694085	1.831168831	0
Fip1l1	1.276608479	0.860092835	3.220238095	2.125
Fis1	1.261819367	1.005207015	0	4.833333333
Fiz1	1.395285884	1.133974727	0	0
Fjx1	2.050780282	0.791690765	2.552884615	3.452173913
Fkbp6	1.42689177	0.953178132	0	7.392857143
Fkbp7	1.247687725	1.031193277	0	0
Fkbp8	1.217442669	1.060610322	0	0
Fkrp	1.232079099	1.025600972	0	0
Flt1	2.408571963	1.104197653	1.703517588	4.043478261
Flt3	1.635281385	0.871449925	0	2.312267658
Flt4	2.103036876	0.834870849	0	0
Flvcr2	1.279187817	0.992212351	0	0
Flywch2	1.207078832	1.036339826	0	0.683870968
Fmn1	2.28663331	0.720040114	2.765027322	9.277777778
Fmo1	1.525468002	1.085920815	4.827956989	0
Fnbp1	1.729112732	1.055427876	0	3.139072848
Fnbp4	1.20250695	1.136155499	0	2.190909091
Fndc11	1.282231252	0.940320471	0	0
Fntb	1.536278762	1.05884896	0	21.86111111
Folh1	1.268401232	0.763185543	2.724358974	6.168918919
Folr2	1.430408688	0.900985378	0	0
Fosl1	1.604318993	1.120447284	0	0
Foxa2	2.106973059	0.670954638	2.390243902	12.63513514
Foxc2	1.407187177	0.822789683	0	1.674796748
Foxe1	1.346383904	0.752143623	0	0
Foxe3	1.679374389	0.676341021	0	10.25
Foxf1	1.779359431	0.90035447	0	0
Foxg1	1.684856753	0.700892857	6.699115044	7.694444444
Foxl2	1.372348208	0.949022193	0	0
Foxl2os	1.561080658	1.011121628	0	0
Foxn1	1.531465319	0.938182787	0	8.948717949
Foxn2	1.239128599	0.779290429	2.627906977	20.38888889
Foxp1	1.895961806	1.000927536	5.418604651	0
Foxp2	1.334974437	1.012895344	3.33125	19.68421053
Frg1	1.29890411	0.978820635	4.693548387	7.345454545
Frmd4b	1.284350494	1.169612538	4.374331551	1.98019802
Frmpd1	1.447997775	1.017889088	0	0
Frmpd1os	1.830569948	0.68069241	0	3.174887892
Fscb	1.766801985	1.059119125	3.192857143	0
Fscn3	1.548571429	0.941302409	0	0
Fshr	1.615615616	1.031343284	2.171717172	2.518324607
Fsip2	1.262454029	0.820421701	0	0
Fstl4	1.722222222	0.93111639	3.032085561	0
Fthl17a	1.574979287	0.320658343	1.345724907	6.447368421
Fthl17f	3.231428571	0.832551909	0	0
Ftmt	2.170525127	0.96212584	1.82173913	18.05555556
Fuca1	1.267493003	1.056146903	0	1.754574812
Fut1	2.109516616	0.732151569	0	0
Fut4	1.242937853	0.640954687	0	0
Fut8	1.245352132	1.030354591	2.374384236	5.939130435
Fxn	1.234727503	0.771736896	2.9875	1.624338624
Fxyd3	1.697178683	0.800948642	2.109170306	1.779575329
Fxyd4	1.369907523	0.869207623	0	2.39869281
Fxyd5	1.45097029	0.83673682	0	4.25
Fxyd7	1.574393961	0.964292552	0	0
Fzd10os	1.708840864	1.049765258	0	0
Fzd5	1.275395464	1.031243646	1.396694215	3.877419355
Fzd6	1.209648697	0.993796847	0	11.02777778
Fzr1	1.384026949	1.037601963	2.797814208	0
G630016G05Rik	1.294852269	0.912323429	0	0
G630055G22Rik	1.316211401	0.775787656	3.856	13.97368421
G6pc2	1.311959982	1.140291807	0	0
G6pd2	1.53557423	0.641288952	4.716814159	0
G730013B05Rik	1.760502693	1.152424942	0	10.65277778
Gab2	1.825889821	1.104514155	1.736434109	18.5
Gabbr1	1.589057751	1.061740746	2.532608696	8.277777778
Gabbr2	1.725550435	1.050981743	0	2.114068441
Gabpb1	1.268670053	0.980208708	2.395904437	2.247104247
Gabra4	1.655978012	0.769151934	0	0
Gabrb2	1.790303508	0.777267157	5.825581395	5.040540541
Gabrg1	1.869844671	0.845070423	5	0
Gabrg3	1.322154472	0.873741007	3.538461538	6.763888889
Gabrp	1.71689008	0.69108143	1.973977695	1.115511551
Gabrr3	1.532356532	1.032382794	0	4.4375
Gad1	1.208301887	0.622347949	0	0
Gal	1.672985782	1.076290778	2.494047619	0
Gal3st2b	1.731155779	1.00094162	0	0
Gal3st2c	1.355708908	0.625596184	0	0
Galc	1.294835772	1.113362188	9.693069307	11.31578947
Galnt1	1.247372469	0.977623326	3.021276596	0
Galnt11	1.607908199	1.078532265	3.545454545	5.368055556
Galnt12	1.260869565	1.028244124	0	4.409090909
Galnt13	1.890853659	0.748405386	3.052083333	18.80555556
Galnt6	1.607454863	0.802718106	0	0
Galnt9	1.408864767	1.108404385	0	9.916666667
Galntl5	1.419144981	1.180454886	0	0
Gap43	1.280701754	0.988776655	1.498525074	4.990740741
Gapdhs	1.271073053	0.927334465	0	0
Gapvd1	1.209323648	1.132269504	1.616613419	13.16666667
Gars	1.54232681	1.115521691	0	1.410687023
Gas2l2	1.518666183	0.743365048	0	0
Gas7	1.626529613	0.949771075	2.289795918	4.801324503
Gas8	1.31746672	0.691378433	0	0
Gast	2.532682194	1.170687711	0	0
Gata4	2.510425354	0.707995619	0	2.060810811
Gata6	1.302969803	0.701998689	2.621710526	0
Gatad1	1.394809408	0.996138593	2.723076923	0
Gatm	1.396757179	0.801161275	0	4.547945205
Gbp10	1.845233006	0.997383569	2.233480176	1.517374517
Gbp11	1.294783905	0.615237732	0	0.683168317
Gbp2b	1.584893048	1.024820513	0	2.027888446
Gbp4	1.552407932	0.925386715	0	1.081339713
Gbp6	1.975729236	0.858422421	0	0
Gbp8	1.910804598	0.904480816	1.989323843	0
Gcc1	1.469123423	1.017186674	3.588652482	3.794642857
Gcc2	1.332879872	1.14866421	0	7.017857143
Gcgr	1.647327249	0.951291513	0	0
Gchfr	1.368595041	1.039397627	0	0
Gckr	1.551724138	1.007986627	1.667774086	3.21192053
Gcm2	1.217861434	0.938128384	0	0
Gcnt2	1.267205836	0.969310158	1.896	2.993377483
Gcsam	1.254613311	0.925466954	0	0
Gdap1	1.49492635	0.499424626	2.182879377	3.439655172
Gdap1l1	1.26825577	0.574821023	0	2.825714286
Gdf5	1.299505533	0.976758794	1.48125	0
Gdf7	1.279963403	0.94398093	0	0
Gdnf	1.648379052	1.139372035	1.922018349	2.671111111
Gemin8	1.233793392	0.898138748	0	7.263157895
Gfra4	1.840886203	1.000234797	0	0
Gfral	1.343711467	0.855529003	3.023809524	4.418300654
Gga3	1.530661239	1.175176224	0	0
Ggact	1.249578983	1.054397706	5.636363636	2.215946844
Ggh	1.631269036	0.873240973	0	6.162162162
Ggt7	1.457647059	0.878737907	1.885057471	2.477508651
Ggta1	1.448824343	1.122951912	0	0
Ghrhr	1.208895949	0.868729642	0	6.76433121
Ghrl	1.295046802	0.959652862	4.627272727	0
Ghsr	1.209312081	0.527643473	2.901345291	16.73684211
Gid8	1.237095898	1.105218618	0	0
Gimap3	1.518370775	0.877226956	2.295719844	0
Gimap5	1.272508039	0.44614935	0	0
Gimap8	1.215363085	1.08633185	0	0
Gimap9	2.15312617	0.898819562	0	1.658862876
Gins3	1.271231829	0.905343184	0	2.225225225
Gja4	1.819964798	1.006843958	3.660377358	0
Gja5	1.540492435	0.736156839	3.126984127	1.738505747
Gja6	1.50195122	0.555944056	0	0
Gja8	1.276754386	1.047196871	1.272237197	0
Gjb1	2.361155698	0.584557439	0	0
Gjb3	2.250739645	0.926543488	1.609958506	0
Gjb6	1.390117035	1.024624856	0	17.28947368
Gjd4	1.836233824	1.132590825	1.258706468	3.333333333
Gk2	1.775362319	0.876636661	3.838235294	0
Gkn2	1.877328647	0.722435546	0	7.297297297
Gkn3	1.353955375	0.913989637	0	0
Glcci1	1.346252719	1.066471979	0	0
Gldn	1.650147929	0.880059524	1.777777778	0
Glg1	1.258639226	0.907730108	2.423220974	3.72659176
Glipr1l1	1.556295803	1.1625556	0	3.147826087
Glo1	1.262458892	1.061645746	0	0
Glod5	2.743509865	0.844039531	0	0
Glp1r	1.238917406	1.136421589	0	8.526315789
Glp2r	1.310878963	0.890413807	0	4.536423841
Glra2	1.541078306	0.417513863	0	0
Glrp1	1.407676768	0.76481681	1.089244851	4.047945205
Glrx2	1.222271062	0.934207988	3.707964602	5.694444444
Glt6d1	1.702157598	0.967982335	0	0
Gltp	1.765546981	0.997411003	0	0
Gltpd2	1.256627784	0.869659275	0	0
Glyat	1.248466258	1.083858998	0	0
Glyatl3	1.385939742	0.845851099	0	0
Glycam1	1.459213401	0.671504596	2.892307692	0
Gm10012	1.302969858	1.121530955	0	0
Gm10024	1.959418838	0.730064655	0	0
Gm10057	1.318518519	0.178137652	0	0
Gm10058	2.147058824	0.574468085	0	0
Gm10096	2.147058824	0.574468085	0	0
Gm10125	1.440697552	0.943309328	0	3.643678161
Gm10147	2.147058824	0.574468085	0	0
Gm10220	1.306338028	0.55353902	1.44812362	0
Gm10228	2.007905138	0.998804543	0	0
Gm10230	2.147058824	0.574468085	0	0
Gm10244	1.256964457	0.850786517	0	0
Gm10267	1.369033293	1.007539267	0	0
Gm10310	2.010775862	0.487608841	0	0
Gm10336	1.234857849	1.195962803	0	1.675105485
Gm10375	2.57037037	0.412844037	3.804054054	1.495978552
Gm10377	3.717647059	0	0	0
Gm10421	2.003162055	0.936056106	3.522058824	10.61111111
Gm1043	1.868437307	0.705448718	0	0
Gm10439	4.98245614	0.480544747	0	0
Gm10445	1.860877684	1.188143526	0	0
Gm10451	2.980716253	0.915609756	1.481727575	1.43812709
Gm10466	1.870967742	0.888554217	21.86956522	7.592105263
Gm10486	2.147058824	0.574468085	0	0
Gm10487	2.147058824	0.574468085	0	0
Gm10509	1.41797985	0.931159891	0	0.948660714
Gm10556	1.908045977	0.910082547	2.359223301	11.02777778
Gm10578	1.546286877	0.995411675	1.416	2.470899471
Gm10635	1.727383121	0.881205331	1.863157895	0
Gm10636	2.058718861	1.194359289	0	0.628837209
Gm10677	1.793960924	0.894576478	3.222222222	3.555555556
Gm10710	1.62841016	0.847562426	0	0
Gm10714	1.925925926	1.009801519	0	0
Gm10731	2.37007874	0.830669546	0	0
Gm10745	1.217701642	1.044227308	6.8	14.63157895
Gm10768	1.726504395	1.188111546	3.280701754	0.847772277
Gm10787	1.907379135	0.674305357	0	6.708333333
Gm10823	1.832638165	1.044080605	10.44444444	10.44736842
Gm10845	1.26872428	1.145921735	4.970588235	0.907843137
Gm10874	1.462029808	0.801306478	0	0
Gm1110	2.746179966	0.924201139	1.758208955	0
Gm11166	3.132653061	0.465811966	0	0
Gm11213	1.386524823	1.063401442	0	0
Gm11217	2.306986232	0.914040729	0	0
Gm11236	1.338235294	0	0	13.86111111
Gm11237	1.338235294	0	0	0
Gm11239	5.087719298	0.765217391	0	0
Gm11346	1.485498108	1.070772762	0	5.487179487
[truncated: 3,963 more rows]
